# Supplementary material for: Ethyl 2-[N-(2-formyl­phen­yl)benzene­sulfonamido]acetate
Source: Acta Crystallogr Sect E Struct Rep Online. 2009 Feb 6;65(Pt 3):o483. doi: 10.1107/S160053680900292X (PMC2968473; doi:10.1107/S160053680900292X)
Supplement: Supplementary file 1 [file e-65-0o483-sup1.cif]

##############################################################################
###                                                                        ###
###        Electronic paper (Acta Crystallographica Section E)             ###
###                                                                        ###
##############################################################################
#                                                                            #
# This CIF contains the data in a paper accepted for publication in Acta     #
# Crystallographica Section E. It conforms to the requirements of Notes      #
# for Authors for Section E, and has been peer reviewed under the auspices   #
# of the IUCr Commission on Journals.                                        #
#                                                                            #
# Full details of the Crystallographic Information File format               #
# are given in the paper "The Crystallographic Information File (CIF):       #
# a New Standard Archive File for Crystallography" by S. R. Hall, F. H.      #
# Allen and I. D. Brown [Acta Cryst. (1991), A47, 655-685].                  #
#                                                                            #
# The current version of the core CIF dictionary is obtainable from          #
# ftp://ftp.iucr.org/pub/cif_core.dic. The current version number is 2.4.    #
#                                                                            #
# Software is freely available for graphical display of the structure(s) in  #
# this CIF.  For information consult the CIF home page http://www.iucr.org/  #
# cif/home.html                                                              #
#                                                                            #
# This file may be used for bona fide research purposes within the           #
# scientific community so long as proper attribution is given to the journal # 
# article from which it was obtained.                                        #
#                                                                            #
##############################################################################
                                             
data_I
_audit_creation_method     SHELXL-97
_chemical_name_systematic
;
Ethyl 2-[<i>N</i>-(2-formylphenyl)benzenesulfonamido]acetate
;
_chemical_name_common     ?
_chemical_formula_moiety     'C17 H17 N O5 S'
_chemical_formula_sum     'C17 H17 N O5 S'
_chemical_formula_iupac     'C17 H17 N O5 S'
_chemical_formula_weight     347.38
_chemical_melting_point     ?
_symmetry_cell_setting     orthorhombic
_symmetry_space_group_name_H-M     'P 21 21 21'
_symmetry_space_group_name_Hall     'P 2ac 2ab'
loop_
    _symmetry_equiv_pos_as_xyz
    'x, y, z'
    '-x+1/2, -y, z+1/2'
    '-x, y+1/2, -z+1/2'
    'x+1/2, -y+1/2, -z'
_cell_length_a     11.3512(6)
_cell_length_b     11.7820(6)
_cell_length_c     12.8045(6)
_cell_angle_alpha     90.00
_cell_angle_beta     90.00
_cell_angle_gamma     90.00
_cell_volume     1712.47(15)
_cell_formula_units_Z     4
_cell_measurement_reflns_used     5831
_cell_measurement_theta_min     2.35
_cell_measurement_theta_max     31.92
_cell_measurement_temperature     293(2)
_exptl_crystal_description     block
_exptl_crystal_colour     white
_exptl_crystal_size_max     0.25
_exptl_crystal_size_mid     0.22
_exptl_crystal_size_min     0.19
_exptl_crystal_density_diffrn     1.347
_exptl_crystal_density_meas     ?
_exptl_crystal_density_method     'not measured'
_exptl_crystal_F_000     728
_exptl_absorpt_coefficient_mu     0.215
_exptl_absorpt_correction_type     multi-scan
_exptl_absorpt_process_details     '(SADABS; Sheldrick, 1996)'
_exptl_absorpt_correction_T_min     0.948
_exptl_absorpt_correction_T_max     0.960
_exptl_special_details
;
;
_diffrn_ambient_temperature     293(2)
_diffrn_radiation_type     MoK\a
_diffrn_radiation_wavelength     0.71073
_diffrn_radiation_source     'fine-focus sealed tube'
_diffrn_radiation_monochromator     graphite
_diffrn_measurement_device_type     'Bruker APEXII CCD area-detector'
_diffrn_measurement_method     '\w and \f'
_diffrn_detector_area_resol_mean     ?
_diffrn_reflns_number     13978
_diffrn_reflns_av_R_equivalents     0.0244
_diffrn_reflns_av_sigmaI/netI     0.0365
_diffrn_reflns_theta_min     2.35
_diffrn_reflns_theta_max     31.92
_diffrn_reflns_theta_full     25.00
_diffrn_measured_fraction_theta_max     0.995
_diffrn_measured_fraction_theta_full     1.000
_diffrn_reflns_limit_h_min     -16
_diffrn_reflns_limit_h_max     16
_diffrn_reflns_limit_k_min     -17
_diffrn_reflns_limit_k_max     14
_diffrn_reflns_limit_l_min     -19
_diffrn_reflns_limit_l_max     17
_diffrn_standards_number     0
_diffrn_standards_interval_count     .
_diffrn_standards_interval_time     .
_diffrn_standards_decay_%     ?
_refine_special_details
;
Refinement of <i>F</i>^2^ against ALL reflections. The weighted <i>R</i>-factor
<i>wR</i> and goodness of fit <i>S</i> are based on <i>F</i>^2^, conventional
<i>R</i>-factors <i>R</i> are based on <i>F</i>, with <i>F</i> set to zero for
negative <i>F</i>^2^. The threshold expression of <i>F</i>^2^ >
\s(<i>F</i>^2^) is used only for calculating <i>R</i>-factors(gt) <i>etc</i>.
and is not relevant to the choice of reflections for refinement.
<i>R</i>-factors based on <i>F</i>^2^ are statistically about twice as large
as those based on <i>F</i>, and <i>R</i>- factors based on ALL data will be
even larger.
;
_reflns_number_total     5831
_reflns_number_gt     3738
_reflns_threshold_expression     I>2\s(I)
_refine_ls_structure_factor_coef     Fsqd
_refine_ls_matrix_type     full
_refine_ls_R_factor_all     0.0796
_refine_ls_R_factor_gt     0.0418
_refine_ls_wR_factor_gt     0.0958
_refine_ls_wR_factor_ref     0.1094
_refine_ls_goodness_of_fit_ref     1.017
_refine_ls_restrained_S_all     1.017
_refine_ls_number_reflns     5831
_refine_ls_number_parameters     218
_refine_ls_number_restraints     2
_refine_ls_hydrogen_treatment     constr
_refine_ls_weighting_scheme     calc
_refine_ls_weighting_details
         'calc w=1/[\s^2^(Fo^2^)+(0.0543P)^2^+0.0353P] where P=(Fo^2^+2Fc^2^)/3'
_atom_sites_solution_hydrogens     geom
_atom_sites_solution_primary     direct
_atom_sites_solution_secondary     difmap
_refine_ls_shift/su_max     0.001
_refine_ls_shift/su_mean     0.000
_refine_diff_density_max     0.288
_refine_diff_density_min     -0.253
_refine_ls_extinction_method     none
_refine_ls_extinction_coef     ?
_refine_ls_abs_structure_details     'Flack (1983), 2533 Friedel pairs'
_refine_ls_abs_structure_Flack     0.04(6)
loop_
    _atom_type_symbol
    _atom_type_description
    _atom_type_scat_dispersion_real
    _atom_type_scat_dispersion_imag
    _atom_type_scat_source
    'C' 'C' 0.0033 0.0016
                         'International Tables Vol C Tables 4.2.6.8 and 6.1.1.4'
    'H' 'H' 0.0000 0.0000
                         'International Tables Vol C Tables 4.2.6.8 and 6.1.1.4'
    'N' 'N' 0.0061 0.0033
                         'International Tables Vol C Tables 4.2.6.8 and 6.1.1.4'
    'O' 'O' 0.0106 0.0060
                         'International Tables Vol C Tables 4.2.6.8 and 6.1.1.4'
    'S' 'S' 0.1246 0.1234
                         'International Tables Vol C Tables 4.2.6.8 and 6.1.1.4'
_computing_data_collection     'APEX2 (Bruker, 2004)'
_computing_cell_refinement     'SAINT (Bruker, 2004)'
_computing_data_reduction     'SAINT (Bruker, 2004'
_computing_structure_solution     'SHELXS97 (Sheldrick, 2008)'
_computing_structure_refinement     'SHELXL97 (Sheldrick, 2008)'
_computing_molecular_graphics     'ORTEP-3 (Farrugia, 1997)'
_computing_publication_material
                            'SHELXL97 (Sheldrick, 2008) and PLATON (Spek, 2003)'
loop_
    _atom_site_type_symbol
    _atom_site_label
    _atom_site_fract_x
    _atom_site_fract_y
    _atom_site_fract_z
    _atom_site_U_iso_or_equiv
    _atom_site_adp_type
    _atom_site_calc_flag
    _atom_site_refinement_flags
    _atom_site_occupancy
    _atom_site_disorder_assembly
    _atom_site_disorder_group
    C C1 0.6483(2) 0.49883(17) 0.57621(17) 0.0725(5) Uani d U 1 . .
    H H1 0.6643 0.5535 0.6266 0.087 Uiso calc R 1 . .
    C C2 0.7343(2) 0.46784(15) 0.50573(16) 0.0599(4) Uani d U 1 . .
    H H2 0.8076 0.5030 0.5079 0.072 Uiso calc R 1 . .
    C C3 0.71222(15) 0.38413(13) 0.43117(13) 0.0455(4) Uani d . 1 . .
    C C4 0.60095(14) 0.33360(13) 0.42953(13) 0.0439(4) Uani d . 1 . .
    C C5 0.51443(18) 0.36705(17) 0.49915(16) 0.0601(5) Uani d . 1 . .
    H H5 0.4401 0.3341 0.4965 0.072 Uiso calc R 1 . .
    C C6 0.5388(2) 0.44896(19) 0.57199(17) 0.0749(5) Uani d U 1 . .
    H H6 0.4807 0.4711 0.6190 0.090 Uiso calc R 1 . .
    C C7 0.80521(16) 0.35124(16) 0.35744(16) 0.0541(4) Uani d . 1 . .
    H H7 0.7922 0.2885 0.3149 0.065 Uiso calc R 1 . .
    C C8 0.38129(14) 0.27847(14) 0.23805(13) 0.0441(3) Uani d . 1 . .
    C C9 0.31891(18) 0.18498(16) 0.20531(16) 0.0567(5) Uani d . 1 . .
    H H9 0.3582 0.1211 0.1807 0.068 Uiso calc R 1 . .
    C C10 0.1974(2) 0.18686(19) 0.20932(19) 0.0706(6) Uani d . 1 . .
    H H10 0.1544 0.1243 0.1867 0.085 Uiso calc R 1 . .
    C C11 0.14047(18) 0.2805(2) 0.24649(18) 0.0712(6) Uani d . 1 . .
    H H11 0.0586 0.2811 0.2499 0.085 Uiso calc R 1 . .
    C C12 0.20264(19) 0.37386(19) 0.27891(17) 0.0684(6) Uani d . 1 . .
    H H12 0.1627 0.4371 0.3041 0.082 Uiso calc R 1 . .
    C C13 0.32368(18) 0.37453(15) 0.27450(15) 0.0554(4) Uani d . 1 . .
    H H13 0.3661 0.4381 0.2955 0.066 Uiso calc R 1 . .
    C C14 0.54399(17) 0.13373(14) 0.39808(16) 0.0540(4) Uani d . 1 . .
    H H14A 0.5015 0.0911 0.3453 0.065 Uiso calc R 1 . .
    H H14B 0.4919 0.1444 0.4573 0.065 Uiso calc R 1 . .
    C C15 0.65056(17) 0.06720(14) 0.43210(14) 0.0493(4) Uani d . 1 . .
    C C16 0.7056(2) -0.10263(15) 0.51699(17) 0.0665(6) Uani d . 1 . .
    H H16A 0.7630 -0.0624 0.5592 0.080 Uiso calc R 1 . .
    H H16B 0.7459 -0.1367 0.4580 0.080 Uiso calc R 1 . .
    C C17 0.6456(3) -0.1912(2) 0.5801(3) 0.1116(11) Uani d . 1 . .
    H H17A 0.6075 -0.1565 0.6389 0.167 Uiso calc R 1 . .
    H H17B 0.7026 -0.2453 0.6044 0.167 Uiso calc R 1 . .
    H H17C 0.5879 -0.2292 0.5378 0.167 Uiso calc R 1 . .
    N N1 0.57707(12) 0.24388(11) 0.35598(11) 0.0472(3) Uani d . 1 . .
    O O1 0.89698(13) 0.40067(14) 0.34903(16) 0.0853(5) Uani d . 1 . .
    O O2 0.58147(12) 0.38549(11) 0.21580(11) 0.0643(4) Uani d . 1 . .
    O O3 0.57026(13) 0.18131(14) 0.17302(12) 0.0758(4) Uani d . 1 . .
    O O4 0.75012(13) 0.09354(12) 0.41701(15) 0.0768(5) Uani d . 1 . .
    O O5 0.61509(11) -0.02585(10) 0.48124(11) 0.0592(3) Uani d . 1 . .
    S S1 0.53632(4) 0.27483(4) 0.23629(3) 0.04953(12) Uani d . 1 . .
loop_
    _atom_site_aniso_label
    _atom_site_aniso_U_11
    _atom_site_aniso_U_22
    _atom_site_aniso_U_33
    _atom_site_aniso_U_12
    _atom_site_aniso_U_13
    _atom_site_aniso_U_23
    C1 0.1104(14) 0.0522(10) 0.0549(11) 0.0040(10) -0.0043(10) -0.0089(9)
    C2 0.0728(13) 0.0477(9) 0.0593(10) -0.0020(9) -0.0145(8) 0.0032(8)
    C3 0.0469(9) 0.0410(8) 0.0484(8) 0.0041(7) -0.0058(7) 0.0073(7)
    C4 0.0445(9) 0.0421(8) 0.0451(8) 0.0043(7) -0.0039(7) 0.0069(7)
    C5 0.0544(11) 0.0629(11) 0.0629(11) 0.0072(9) 0.0080(9) 0.0063(9)
    C6 0.0906(13) 0.0731(12) 0.0611(11) 0.0163(12) 0.0180(13) -0.0021(10)
    C7 0.0456(10) 0.0544(10) 0.0624(11) 0.0023(9) -0.0015(8) 0.0070(8)
    C8 0.0436(8) 0.0493(8) 0.0395(7) 0.0012(7) -0.0038(6) -0.0011(8)
    C9 0.0585(12) 0.0463(9) 0.0653(12) 0.0026(9) -0.0056(9) -0.0044(8)
    C10 0.0562(12) 0.0676(12) 0.0879(15) -0.0114(11) -0.0087(11) 0.0002(11)
    C11 0.0472(10) 0.0903(16) 0.0763(14) 0.0025(11) 0.0026(10) -0.0014(13)
    C12 0.0615(12) 0.0784(14) 0.0653(12) 0.0238(11) -0.0038(10) -0.0146(11)
    C13 0.0579(11) 0.0552(10) 0.0532(9) 0.0078(8) -0.0074(8) -0.0093(8)
    C14 0.0459(10) 0.0443(8) 0.0719(10) -0.0015(8) -0.0038(9) 0.0079(8)
    C15 0.0518(10) 0.0414(8) 0.0546(9) -0.0014(8) -0.0071(8) -0.0024(8)
    C16 0.0828(15) 0.0493(9) 0.0674(12) 0.0114(10) -0.0237(11) 0.0029(9)
    C17 0.133(3) 0.0727(16) 0.129(3) -0.0176(16) -0.048(2) 0.0442(17)
    N1 0.0434(7) 0.0416(7) 0.0567(8) -0.0004(6) -0.0075(6) 0.0048(6)
    O1 0.0493(8) 0.0925(11) 0.1142(13) -0.0147(8) 0.0139(8) -0.0077(10)
    O2 0.0613(8) 0.0729(9) 0.0587(7) -0.0149(7) -0.0028(6) 0.0174(7)
    O3 0.0589(9) 0.0942(11) 0.0743(9) 0.0085(8) 0.0091(7) -0.0305(8)
    O4 0.0472(8) 0.0625(8) 0.1207(13) 0.0017(7) -0.0119(8) 0.0208(9)
    O5 0.0664(8) 0.0460(6) 0.0652(8) 0.0016(6) -0.0078(6) 0.0095(6)
    S1 0.0434(2) 0.0569(2) 0.0483(2) 0.0004(2) 0.00160(19) -0.00257(19)
_geom_special_details
;
All e.s.d.'s (except the e.s.d. in the dihedral angle between two l.s. planes)
are estimated using the full covariance matrix. The cell e.s.d.'s are taken
into account individually in the estimation of e.s.d.'s in distances, angles
and torsion angles; correlations between e.s.d.'s in cell parameters are only
used when they are defined by crystal symmetry. An approximate (isotropic)
treatment of cell e.s.d.'s is used for estimating e.s.d.'s involving l.s.
planes.
;
loop_
    _geom_bond_atom_site_label_1
    _geom_bond_atom_site_label_2
    _geom_bond_site_symmetry_2
    _geom_bond_distance
    _geom_bond_publ_flag
    C1 C6 . 1.376(3) ?
    C1 C2 . 1.378(3) ?
    C1 H1 . 0.93 ?
    C2 C3 . 1.395(3) ?
    C2 H2 . 0.93 ?
    C3 C4 . 1.396(2) ?
    C3 C7 . 1.468(2) ?
    C4 C5 . 1.384(2) ?
    C4 N1 . 1.442(2) ?
    C5 C6 . 1.370(3) ?
    C5 H5 . 0.93 ?
    C6 H6 . 0.93 ?
    C7 O1 . 1.198(2) ?
    C7 H7 . 0.93 ?
    C8 C9 . 1.375(2) ?
    C8 C13 . 1.388(2) ?
    C8 S1 . 1.7605(16) ?
    C9 C10 . 1.380(3) ?
    C9 H9 . 0.93 ?
    C10 C11 . 1.365(3) ?
    C10 H10 . 0.93 ?
    C11 C12 . 1.371(3) ?
    C11 H11 . 0.93 ?
    C12 C13 . 1.375(3) ?
    C12 H12 . 0.93 ?
    C13 H13 . 0.93 ?
    C14 N1 . 1.455(2) ?
    C14 C15 . 1.506(3) ?
    C14 H14A . 0.97 ?
    C14 H14B . 0.97 ?
    C15 O4 . 1.188(2) ?
    C15 O5 . 1.327(2) ?
    C16 O5 . 1.443(2) ?
    C16 C17 . 1.486(3) ?
    C16 H16A . 0.97 ?
    C16 H16B . 0.97 ?
    C17 H17A . 0.96 ?
    C17 H17B . 0.96 ?
    C17 H17C . 0.96 ?
    N1 S1 . 1.6419(14) ?
    O2 S1 . 1.4253(13) ?
    O3 S1 . 1.4209(15) ?
loop_
    _geom_angle_atom_site_label_1
    _geom_angle_atom_site_label_2
    _geom_angle_atom_site_label_3
    _geom_angle_site_symmetry_1
    _geom_angle_site_symmetry_3
    _geom_angle
    _geom_angle_publ_flag
    C6 C1 C2 . . 120.05(19) ?
    C6 C1 H1 . . 120.0 ?
    C2 C1 H1 . . 120.0 ?
    C1 C2 C3 . . 120.5(2) ?
    C1 C2 H2 . . 119.7 ?
    C3 C2 H2 . . 119.7 ?
    C2 C3 C4 . . 118.28(17) ?
    C2 C3 C7 . . 119.84(17) ?
    C4 C3 C7 . . 121.88(16) ?
    C5 C4 C3 . . 120.73(16) ?
    C5 C4 N1 . . 119.76(16) ?
    C3 C4 N1 . . 119.50(15) ?
    C6 C5 C4 . . 119.74(19) ?
    C6 C5 H5 . . 120.1 ?
    C4 C5 H5 . . 120.1 ?
    C5 C6 C1 . . 120.6(2) ?
    C5 C6 H6 . . 119.7 ?
    C1 C6 H6 . . 119.7 ?
    O1 C7 C3 . . 123.7(2) ?
    O1 C7 H7 . . 118.2 ?
    C3 C7 H7 . . 118.2 ?
    C9 C8 C13 . . 120.88(16) ?
    C9 C8 S1 . . 119.43(13) ?
    C13 C8 S1 . . 119.68(14) ?
    C8 C9 C10 . . 119.37(18) ?
    C8 C9 H9 . . 120.3 ?
    C10 C9 H9 . . 120.3 ?
    C11 C10 C9 . . 119.9(2) ?
    C11 C10 H10 . . 120.0 ?
    C9 C10 H10 . . 120.0 ?
    C10 C11 C12 . . 120.7(2) ?
    C10 C11 H11 . . 119.7 ?
    C12 C11 H11 . . 119.7 ?
    C11 C12 C13 . . 120.43(19) ?
    C11 C12 H12 . . 119.8 ?
    C13 C12 H12 . . 119.8 ?
    C12 C13 C8 . . 118.67(18) ?
    C12 C13 H13 . . 120.7 ?
    C8 C13 H13 . . 120.7 ?
    N1 C14 C15 . . 111.36(15) ?
    N1 C14 H14A . . 109.4 ?
    C15 C14 H14A . . 109.4 ?
    N1 C14 H14B . . 109.4 ?
    C15 C14 H14B . . 109.4 ?
    H14A C14 H14B . . 108.0 ?
    O4 C15 O5 . . 125.58(17) ?
    O4 C15 C14 . . 125.54(16) ?
    O5 C15 C14 . . 108.88(15) ?
    O5 C16 C17 . . 106.6(2) ?
    O5 C16 H16A . . 110.4 ?
    C17 C16 H16A . . 110.4 ?
    O5 C16 H16B . . 110.4 ?
    C17 C16 H16B . . 110.4 ?
    H16A C16 H16B . . 108.6 ?
    C16 C17 H17A . . 109.5 ?
    C16 C17 H17B . . 109.5 ?
    H17A C17 H17B . . 109.5 ?
    C16 C17 H17C . . 109.5 ?
    H17A C17 H17C . . 109.5 ?
    H17B C17 H17C . . 109.5 ?
    C4 N1 C14 . . 117.44(14) ?
    C4 N1 S1 . . 119.99(10) ?
    C14 N1 S1 . . 118.12(12) ?
    C15 O5 C16 . . 116.89(15) ?
    O3 S1 O2 . . 120.46(10) ?
    O3 S1 N1 . . 106.47(9) ?
    O2 S1 N1 . . 105.88(8) ?
    O3 S1 C8 . . 107.29(9) ?
    O2 S1 C8 . . 109.85(9) ?
    N1 S1 C8 . . 105.97(8) ?
loop_
    _geom_torsion_atom_site_label_1
    _geom_torsion_atom_site_label_2
    _geom_torsion_atom_site_label_3
    _geom_torsion_atom_site_label_4
    _geom_torsion_site_symmetry_1
    _geom_torsion_site_symmetry_2
    _geom_torsion_site_symmetry_3
    _geom_torsion_site_symmetry_4
    _geom_torsion
    _geom_torsion_publ_flag
    C6 C1 C2 C3 . . . . -1.4(3) ?
    C1 C2 C3 C4 . . . . 0.5(3) ?
    C1 C2 C3 C7 . . . . -179.31(18) ?
    C2 C3 C4 C5 . . . . 0.9(2) ?
    C7 C3 C4 C5 . . . . -179.28(16) ?
    C2 C3 C4 N1 . . . . -177.66(14) ?
    C7 C3 C4 N1 . . . . 2.1(2) ?
    C3 C4 C5 C6 . . . . -1.4(3) ?
    N1 C4 C5 C6 . . . . 177.22(17) ?
    C4 C5 C6 C1 . . . . 0.4(3) ?
    C2 C1 C6 C5 . . . . 1.0(3) ?
    C2 C3 C7 O1 . . . . -8.5(3) ?
    C4 C3 C7 O1 . . . . 171.70(19) ?
    C13 C8 C9 C10 . . . . -0.3(3) ?
    S1 C8 C9 C10 . . . . 178.31(17) ?
    C8 C9 C10 C11 . . . . -0.6(3) ?
    C9 C10 C11 C12 . . . . 0.8(3) ?
    C10 C11 C12 C13 . . . . 0.0(3) ?
    C11 C12 C13 C8 . . . . -0.9(3) ?
    C9 C8 C13 C12 . . . . 1.0(3) ?
    S1 C8 C13 C12 . . . . -177.55(16) ?
    N1 C14 C15 O4 . . . . -7.8(3) ?
    N1 C14 C15 O5 . . . . 172.45(14) ?
    C5 C4 N1 C14 . . . . -59.0(2) ?
    C3 C4 N1 C14 . . . . 119.59(16) ?
    C5 C4 N1 S1 . . . . 96.88(17) ?
    C3 C4 N1 S1 . . . . -84.51(17) ?
    C15 C14 N1 C4 . . . . -81.22(19) ?
    C15 C14 N1 S1 . . . . 122.42(14) ?
    O4 C15 O5 C16 . . . . -1.6(3) ?
    C14 C15 O5 C16 . . . . 178.12(15) ?
    C17 C16 O5 C15 . . . . 173.12(19) ?
    C4 N1 S1 O3 . . . . 154.32(14) ?
    C14 N1 S1 O3 . . . . -49.95(15) ?
    C4 N1 S1 O2 . . . . 24.99(16) ?
    C14 N1 S1 O2 . . . . -179.28(13) ?
    C4 N1 S1 C8 . . . . -91.66(14) ?
    C14 N1 S1 C8 . . . . 64.07(15) ?
    C9 C8 S1 O3 . . . . 15.45(17) ?
    C13 C8 S1 O3 . . . . -165.94(15) ?
    C9 C8 S1 O2 . . . . 148.05(15) ?
    C13 C8 S1 O2 . . . . -33.34(17) ?
    C9 C8 S1 N1 . . . . -98.00(15) ?
    C13 C8 S1 N1 . . . . 80.61(16) ?
loop_
    _geom_hbond_atom_site_label_D
    _geom_hbond_atom_site_label_H
    _geom_hbond_atom_site_label_A
    _geom_hbond_site_symmetry_A
    _geom_hbond_distance_DH
    _geom_hbond_distance_HA
    _geom_hbond_distance_DA
    _geom_hbond_angle_DHA
    C5 H5 O4 4_456 0.93 2.57 3.220(2) 127
    C16 H16B Cg1 4_645 0.97 2.75 3.615(2) 150
data_global
_journal_date_recd_electronic     2008-12-01
_journal_date_accepted     2009-01-23
_journal_name_full     'Acta Crystallographica, Section E'
_journal_year     2009
_journal_volume     65
_journal_issue      3
_journal_page_first     o483
_journal_page_last     o483
_journal_paper_category     QO
_journal_coeditor_code     CI2739
_publ_contact_author_name     ' Ponnuswamy M.N '
_publ_contact_author_address
;   Centre of Advanced Study in Crystallography and Biophysics,
    University of Madras,
    Guindy Campus,
    Chennai-600 025,
    India .
;
_publ_contact_author_email     'mnpsy2004@yahoo.com'
_publ_contact_author_fax     '044 2230 0122'
_publ_contact_author_phone     '044 2235 1367'
_publ_section_title
;
Ethyl 2-[<i>N</i>-(2-formylphenyl)benzenesulfonamido]acetate
;
loop_
    _publ_author_name
    _publ_author_address
    'S. Ranjith'
;  Centre of Advanced Study in Crystallography and Biophysics
   University of Madras
   Guindy Campus
   Chennai 600 025
   India
;
    'P. Sugumar'
;  Centre of Advanced Study in Crystallography and Biophysics
   University of Madras
   Guindy Campus
   Chennai 600 025
   India
;
    'R. Sureshbabu'
; Department of Organic Chemistry
  University of Madras
  Guindy Campus
  Chennai 600 025
  India
;
    'A. K. Mohanakrishnan'
; Department of Organic Chemistry
  University of Madras
  Guindy Campus
  Chennai 600 025
  India
;
    'M. N. Ponnuswamy'
;  Centre of Advanced Study in Crystallography and Biophysics
   University of Madras
   Guindy Campus
   Chennai 600 025
   India
;
