# Supplementary material for: Ethyl 2-[N-(2-formyl­phen­yl)benzene­sulfonamido]acetate
Source: Acta Crystallogr Sect E Struct Rep Online. 2009 Feb 6;65(Pt 3):o483. doi: 10.1107/S160053680900292X (PMC2968473; doi:10.1107/S160053680900292X)
Supplement: Supplementary file 2 [file e-65-0o483-Isup2.hkl]

#
# h,k,l, Fc-squared, Fo-squared, sigma(Fo-squared) and status flag
#
data_I
_shelx_title ' ind1 in P2(1)2(1)2(1)'
_shelx_refln_list_code          4
_shelx_F_calc_maximum      178.47
_exptl_crystal_F_000       728.00
_reflns_d_resolution_high  0.6721
 
loop_
 _symmetry_equiv_pos_as_xyz
 'x, y, z'
 '-x+1/2, -y, z+1/2'
 '-x, y+1/2, -z+1/2'
 'x+1/2, -y+1/2, -z'
 
_cell_length_a    11.3512
_cell_length_b    11.7820
_cell_length_c    12.8045
_cell_angle_alpha  90.000
_cell_angle_beta   90.000
_cell_angle_gamma  90.000
 
_shelx_F_squared_multiplier     1.000
 
loop_
 _refln_index_h
 _refln_index_k
 _refln_index_l
 _refln_F_squared_calc
 _refln_F_squared_meas
 _refln_F_squared_sigma
 _refln_observed_status
   2   0   0       95.13      101.20      1.99 o
   4   0   0      417.87      502.60      8.18 o
   6   0   0      412.26      415.20      8.25 o
   8   0   0      130.14      149.97      5.07 o
  10   0   0        0.05        1.50      2.68 o
  12   0   0      105.41      106.54      6.83 o
  14   0   0       64.20       69.91      6.68 o
   1   1   0       47.82       49.91      1.05 o
   2   1   0     2915.87     3107.08     35.94 o
   3   1   0      417.99      458.79      5.15 o
   4   1   0     9763.60     9994.54     99.22 o
   5   1   0      208.23      223.85      3.28 o
   6   1   0     3184.12     3341.09     39.39 o
   7   1   0       50.09       54.66      2.26 o
   8   1   0      219.13      213.68      4.40 o
   9   1   0      122.05      119.61      3.47 o
  10   1   0       69.79       70.19      3.65 o
  11   1   0       86.43       89.43      5.40 o
  12   1   0       19.85       17.78      3.01 o
  13   1   0        7.20        8.18      3.02 o
  14   1   0        7.32        3.74      4.84 o
  15   1   0        5.46       12.20      5.62 o
   0   2   0     4905.25     4919.39     70.28 o
   1   2   0     1275.95     1351.52     13.77 o
   2   2   0     4968.17     5107.60     58.97 o
   3   2   0       68.02       60.15      1.46 o
   4   2   0        5.54       11.66      1.05 o
   5   2   0      105.22      111.32      2.46 o
   6   2   0       26.31       25.21      1.47 o
   7   2   0        5.50        5.52      1.88 o
   8   2   0      664.41      704.47     10.09 o
   9   2   0      122.96      108.26      3.31 o
  10   2   0        4.40        3.74      1.91 o
  11   2   0        0.01        1.05      3.10 o
  12   2   0       71.45       73.99      4.24 o
  13   2   0        0.32       -3.99      3.99 o
  14   2   0       14.19       19.31      5.96 o
  15   2   0        6.24       14.69      5.87 o
   1   3   0        9.91       13.54      0.55 o
   2   3   0      709.60      664.78      8.27 o
   3   3   0      103.19      103.37      2.07 o
   4   3   0      910.43      956.38     12.51 o
   5   3   0       16.17       16.04      1.19 o
   6   3   0       27.74       18.99      4.66 o
   7   3   0        2.78        1.16      1.23 o
   8   3   0       50.56       51.15      2.40 o
   9   3   0       66.76       64.60      2.75 o
  10   3   0        0.52       -1.74      1.74 o
  11   3   0      239.39      241.75      6.01 o
  12   3   0       41.27       39.68      4.18 o
  13   3   0       28.91       31.42      5.62 o
  14   3   0        0.13       -1.50      5.30 o
  15   3   0        0.67       -5.52      5.52 o
  16   3   0        1.17       -2.15      6.33 o
   0   4   0     1580.03     1746.23     25.13 o
   1   4   0       42.59       39.45      1.50 o
   2   4   0     2250.99     2278.53     26.72 o
   3   4   0        0.94        2.47      0.78 o
   4   4   0      710.67      795.24     10.20 o
   5   4   0       41.85       48.64      1.74 o
   6   4   0       30.96       32.89      1.73 o
   7   4   0      338.83      327.02      5.58 o
   8   4   0      114.92      100.18      3.20 o
   9   4   0       21.45       14.36      2.18 o
  10   4   0      315.01      295.25      6.94 o
  11   4   0        8.43       10.21      3.40 o
  12   4   0       45.04       37.31      5.93 o
  13   4   0       31.76       23.15      5.58 o
  14   4   0        3.99       -4.90      4.90 o
  15   4   0       20.39       23.93      6.55 o
  16   4   0        1.59        5.15      7.05 o
   1   5   0      810.74      805.32      8.64 o
   2   5   0       31.88       28.98      1.00 o
   3   5   0     4410.25     4735.51     54.85 o
   4   5   0       48.66       58.10      2.12 o
   5   5   0      364.37      367.29      5.63 o
   6   5   0      511.34      478.53      7.10 o
   7   5   0     1033.31      977.85     13.06 o
   8   5   0      452.68      402.39      6.75 o
   9   5   0      135.80      116.81      3.55 o
  10   5   0        6.82        4.81      3.19 o
  11   5   0        0.07       -2.54      3.11 o
  12   5   0        8.47        8.73      3.60 o
  13   5   0       11.93        7.67      5.96 o
  14   5   0        2.86       -5.37      5.52 o
  15   5   0       13.17        9.64      6.77 o
  16   5   0        0.36        3.65      7.39 o
   0   6   0      240.23      272.86      4.95 o
   1   6   0      733.71      815.96      8.86 o
   2   6   0      114.99      117.54      2.01 o
   3   6   0      393.87      411.09      5.02 o
   4   6   0      282.01      304.47      4.77 o
   5   6   0        0.88        2.76      1.11 o
   6   6   0      166.06      174.39      3.70 o
   7   6   0        0.12        3.01      1.46 o
   8   6   0       53.01       55.18      2.58 o
   9   6   0        4.57        2.73      2.58 o
  10   6   0      129.62      140.78      6.02 o
  11   6   0      110.52      117.77      5.74 o
  12   6   0        1.20       -1.33      3.59 o
  13   6   0      158.89      172.43     10.30 o
  14   6   0        0.27        7.99      6.46 o
  15   6   0       14.87       23.99      7.86 o
   1   7   0      510.66      541.44      6.29 o
   2   7   0      137.21      140.91      2.37 o
   3   7   0       92.70       74.39      1.77 o
   4   7   0      108.01       94.97      2.05 o
   5   7   0      613.59      625.82      8.75 o
   6   7   0       64.84       70.07      3.76 o
   7   7   0      609.63      603.30     16.04 o
   8   7   0       49.68       42.53      4.12 o
   9   7   0       17.98       14.44      3.30 o
  10   7   0        6.74        5.57      5.55 o
  11   7   0       30.64       34.04      4.26 o
  12   7   0        0.31        4.53      6.35 o
  13   7   0        0.74       -0.78      5.49 o
  14   7   0        0.43       -3.93      6.49 o
  15   7   0       13.09       31.88      7.74 o
   0   8   0      725.64      805.55     12.76 o
   1   8   0       54.40       55.73      1.95 o
   2   8   0       83.57       87.42      3.47 o
   3   8   0      179.04      189.06      4.07 o
   4   8   0       64.42       57.10      2.79 o
   5   8   0      501.05      517.78      7.84 o
   6   8   0       19.37       13.77      2.55 o
   7   8   0       51.23       54.19      6.74 o
   8   8   0       18.78       11.34      2.99 o
   9   8   0      118.92      128.97      8.36 o
  10   8   0        9.70        6.97      3.33 o
  11   8   0       27.60       36.22      4.27 o
  12   8   0        7.59        9.27      4.00 o
  13   8   0       40.66       42.68      7.77 o
  14   8   0        0.01       -2.18      7.05 o
  15   8   0        0.34       -4.06      7.21 o
   1   9   0       44.24       46.45      1.65 o
   2   9   0       16.20       14.70      1.79 o
   3   9   0      267.01      274.98      4.85 o
   4   9   0       70.09       78.04      3.52 o
   5   9   0      113.08      100.26      3.16 o
   6   9   0       95.33       89.18      3.19 o
   7   9   0      120.01      124.33      5.08 o
   8   9   0        0.12       -1.96      2.75 o
   9   9   0       51.18       60.25      7.97 o
  10   9   0        6.99        1.70      3.26 o
  11   9   0        0.10       -2.44      3.70 o
  12   9   0        0.00       -2.89      4.00 o
  13   9   0        0.00        1.19      6.68 o
  14   9   0        1.21       -1.68      7.39 o
   0  10   0       50.15       45.38      2.39 o
   1  10   0      530.30      522.70      7.68 o
   2  10   0      204.53      191.15      3.94 o
   3  10   0        0.94        0.23      1.58 o
   4  10   0        4.50        4.29      1.53 o
   5  10   0       32.88       33.54      2.67 o
   6  10   0        1.29        0.87      2.91 o
   7  10   0        6.83        4.85      1.93 o
   8  10   0        5.74        1.81      2.00 o
   9  10   0        0.89       -2.15      3.23 o
  10  10   0        0.01       -3.28      4.01 o
  11  10   0       11.12       10.46      4.14 o
  12  10   0        0.04       -1.33      4.30 o
  13  10   0        6.83        2.93      7.27 o
   1  11   0        7.58        5.33      3.32 o
   2  11   0      114.18      112.56      3.98 o
   3  11   0       16.77       18.45      2.26 o
   4  11   0        8.15       13.61      1.85 o
   5  11   0      304.67      303.99      5.91 o
   6  11   0      121.81      118.31      3.77 o
   7  11   0       20.42       19.93      4.07 o
   8  11   0        1.59       -1.05      2.04 o
   9  11   0       62.84       74.76      3.70 o
  10  11   0        5.87        7.39      2.54 o
  11  11   0        0.17       -1.65      2.62 o
  12  11   0        1.17        4.86      4.54 o
  13  11   0        0.81        8.86      7.74 o
   0  12   0       50.69       30.85      3.77 o
   1  12   0        5.29        7.85      2.03 o
   2  12   0        2.89       -0.88      1.87 o
   3  12   0      219.38      221.23      5.84 o
   4  12   0       32.08       34.72      2.88 o
   5  12   0        0.03       -1.34      3.57 o
   6  12   0       20.00       17.57      3.71 o
   7  12   0       12.14        9.18      2.55 o
   8  12   0        3.23        3.58      2.51 o
   9  12   0        2.51       -2.60      2.60 o
  10  12   0        0.12       -0.97      4.07 o
  11  12   0        0.33       -3.11      3.11 o
  12  12   0        9.63       16.22      4.11 o
   1  13   0        3.03        0.28      2.01 o
   2  13   0        9.57       11.40      2.78 o
   3  13   0       22.68       26.62      3.74 o
   4  13   0        0.08        1.68      2.79 o
   5  13   0        0.68       -2.75      2.85 o
   6  13   0       10.46       10.58      2.62 o
   7  13   0       22.02       25.70      3.33 o
   8  13   0       35.09       40.71      4.24 o
   9  13   0        6.32        1.51      3.88 o
  10  13   0       12.17       17.92      3.98 o
  11  13   0        5.40        5.08      3.41 o
   0  14   0        4.79       11.17      3.40 o
   1  14   0       22.47       20.11      2.69 o
   2  14   0       30.92       31.76      3.00 o
   3  14   0        4.98        5.70      2.37 o
   4  14   0        0.22       -1.60      2.16 o
   5  14   0        3.91       -0.07      2.29 o
   6  14   0       51.84       57.58      9.73 o
   7  14   0        0.74        5.09      2.84 o
   8  14   0        2.33        3.56      4.48 o
   9  14   0        0.06        4.39      3.23 o
  10  14   0        8.80        8.77      3.65 o
   1  15   0        1.19        1.44      2.35 o
   2  15   0        5.19        7.38      2.51 o
   3  15   0        4.59        4.14      2.43 o
   4  15   0        0.17       -2.38      2.38 o
   5  15   0        6.28        1.32      2.67 o
   6  15   0        0.08       -2.13      5.19 o
   7  15   0        7.33       13.95      3.22 o
   8  15   0       25.62       39.49      4.04 o
   0  16   0        0.13       -3.40      3.40 o
   1  16   0       10.88       11.43      2.87 o
   2  16   0        0.89        1.04      2.47 o
   3  16   0        0.03        1.90      2.61 o
   4  16   0        3.14       -0.83      2.61 o
   5  16   0        3.41       -0.01      2.81 o
   6  16   0        9.51        3.33      3.08 o
   1  17   0        1.47        4.67      2.85 o
   2  17   0        0.08       -0.50      3.60 o
   3  17   0        0.91       -3.59      3.59 o
   4  17   0        0.27        3.30      2.77 o
   1   0   1    12303.93    12567.98    146.89 o
   2   0   1    12486.26    12561.52    145.74 o
   3   0   1     5018.22     5068.23     58.33 o
   4   0   1      193.92      204.84      3.31 o
   5   0   1      597.62      700.86      9.16 o
   6   0   1        2.99        6.13      1.11 o
   7   0   1      262.97      256.25      5.92 o
   8   0   1       10.16        7.77      2.03 o
   9   0   1      391.77      398.76      6.70 o
  10   0   1      146.10      147.91      4.10 o
  11   0   1       31.19       34.34      3.22 o
  12   0   1        4.40        2.79      2.69 o
  13   0   1       13.97       12.96      3.18 o
  14   0   1        4.93        5.02      4.74 o
  15   0   1       44.63       66.42      7.21 o
 -14   1   1        1.90        2.98      3.28 o
 -13   1   1       23.49       24.41      3.52 o
 -12   1   1        6.29        9.54      5.24 o
 -11   1   1        1.06        0.76      2.90 o
 -10   1   1       12.56       13.38      2.39 o
  -9   1   1       32.01       29.99      2.68 o
  -8   1   1       46.10       44.26      2.53 o
  -7   1   1       65.04       56.70      2.22 o
  -6   1   1      183.41      211.45      3.34 o
  -5   1   1     7558.33     7965.53     79.54 o
  -4   1   1      539.93      573.61      6.47 o
  -3   1   1     8230.48     8390.46     83.82 o
  -2   1   1     1161.56     1184.95     10.84 o
  -1   1   1      100.77       99.20      4.75 o
   0   1   1     3720.51     3790.19     77.20 o
   1   1   1       96.07      103.88      1.92 o
   2   1   1     1164.91     1180.93     14.01 o
   3   1   1     8272.78     8413.86     96.40 o
   4   1   1      535.12      560.69      8.92 o
   5   1   1     7587.17     8012.03     91.83 o
   6   1   1      185.52      214.38      3.83 o
   7   1   1       60.88       55.68      2.23 o
   8   1   1       44.90       38.13      2.17 o
   9   1   1       31.61       25.69      3.84 o
  10   1   1       12.29       13.01      2.34 o
  11   1   1        0.65       -1.18      2.02 o
  12   1   1        6.14        5.91      2.77 o
  13   1   1       23.79       26.00      4.65 o
  14   1   1        1.94       -4.77      4.77 o
  15   1   1        1.77        1.44      5.43 o
 -15   2   1       39.20       39.68      6.96 o
 -14   2   1        4.96       -2.59      4.96 o
 -13   2   1       64.16       66.14      4.40 o
 -12   2   1       20.70       19.59      4.29 o
 -11   2   1      205.00      201.72      6.09 o
 -10   2   1      220.11      210.16      5.86 o
  -9   2   1      188.62      191.00      8.00 o
  -8   2   1       27.81       27.16      2.12 o
  -7   2   1      167.54      161.07      3.04 o
  -6   2   1       31.59       36.09      2.12 o
  -5   2   1      105.35      125.68      2.27 o
  -4   2   1      872.32      940.93     10.40 o
  -3   2   1     2565.46     2538.36     25.50 o
  -2   2   1      925.34      954.84      8.77 o
  -1   2   1     9512.01     9627.39     98.58 o
   0   2   1     2881.50     3097.66     31.34 o
   1   2   1     9435.84     9556.10    111.70 o
   2   2   1      908.92      920.34     11.35 o
   3   2   1     2546.10     2498.14     29.44 o
   4   2   1      872.09      956.50     11.79 o
   5   2   1      105.86      122.93      2.58 o
   6   2   1       30.94       36.23      1.63 o
   7   2   1      167.50      165.38      3.59 o
   8   2   1       28.02       29.15      2.05 o
   9   2   1      183.59      176.27      4.24 o
  10   2   1      222.16      221.97      6.43 o
  11   2   1      213.05      202.00      5.02 o
  12   2   1       20.15       23.99      2.98 o
  13   2   1       64.27       44.43      6.30 o
  14   2   1        4.83        2.09      5.40 o
  15   2   1       40.03       56.37      7.55 o
  16   2   1        4.45        8.14      6.18 o
 -15   3   1        0.59        7.46      5.77 o
 -14   3   1       12.51       12.29      5.12 o
 -13   3   1        2.92       -2.50      4.55 o
 -12   3   1        0.37       -2.52      2.58 o
 -11   3   1       31.57       29.98      3.33 o
 -10   3   1      105.98      106.21      4.40 o
  -9   3   1      111.94      101.84      3.46 o
  -8   3   1      211.64      221.11      4.71 o
  -7   3   1     1321.42     1265.02     16.23 o
  -6   3   1       23.21       19.95      1.49 o
  -5   3   1     1261.55     1225.41     15.24 o
  -4   3   1      737.57      764.05      9.95 o
  -3   3   1      111.97      106.62      1.83 o
  -2   3   1      377.59      404.78      4.52 o
  -1   3   1      776.23      853.90      8.90 o
   0   3   1     7091.93     7576.00     79.76 o
   1   3   1      776.27      847.27     10.34 o
   2   3   1      373.63      389.71      7.07 o
   3   3   1      119.52      113.87      2.37 o
   4   3   1      751.86      782.97      9.87 o
   5   3   1     1238.26     1216.70     15.14 o
   6   3   1       25.37       24.11      1.64 o
   7   3   1     1326.39     1256.60     16.11 o
   8   3   1      216.27      227.95      4.60 o
   9   3   1      118.10      116.90      3.39 o
  10   3   1      104.28       99.39      3.54 o
  11   3   1       33.50       34.85      2.75 o
  12   3   1        0.32       -2.98      2.98 o
  13   3   1        2.99        5.90      5.27 o
  14   3   1       12.66       17.25      5.55 o
  15   3   1        0.59        9.20      6.30 o
  16   3   1        0.74        9.48      6.61 o
 -16   4   1        3.51        2.22      6.77 o
 -15   4   1        5.65       10.89      6.68 o
 -14   4   1       16.46       19.47      5.71 o
 -13   4   1       72.35       79.30      7.58 o
 -12   4   1       43.13       45.92      5.77 o
 -11   4   1       65.24       72.78      3.99 o
 -10   4   1      134.25      129.07      5.67 o
  -9   4   1       21.97       19.12      2.06 o
  -8   4   1      213.69      204.90      4.94 o
  -7   4   1       46.81       41.17      2.18 o
  -6   4   1      572.73      603.30      8.53 o
  -5   4   1      139.58      140.08      2.98 o
  -4   4   1      434.68      427.49      6.11 o
  -3   4   1      329.56      340.49      4.14 o
  -2   4   1     1037.30     1126.21     11.80 o
  -1   4   1      346.92      341.29      3.46 o
   0   4   1        8.07        5.01      0.55 o
   1   4   1      339.48      324.57      4.59 o
   2   4   1     1059.40     1121.94     13.71 o
   3   4   1      324.13      330.53      6.10 o
   4   4   1      440.77      429.93      6.20 o
   5   4   1      144.77      142.29      2.86 o
   6   4   1      569.44      596.99      8.38 o
   7   4   1       47.11       43.91      2.38 o
   8   4   1      215.92      202.93      4.91 o
   9   4   1       22.37       18.77      2.01 o
  10   4   1      136.06      140.03      4.07 o
  11   4   1       62.25       65.22      4.54 o
  12   4   1       43.48       51.26      4.47 o
  13   4   1       73.04       77.56      5.62 o
  14   4   1       16.40       22.09      6.61 o
  15   4   1        5.89        7.49      6.43 o
  16   4   1        3.55       -1.31      7.11 o
 -16   5   1        9.89       24.99      8.02 o
 -15   5   1        0.96        0.84      6.55 o
 -14   5   1        9.33       14.01      6.11 o
 -13   5   1        9.06       10.33      5.83 o
 -12   5   1       41.76       38.78      6.33 o
 -11   5   1        1.63       11.42      4.74 o
 -10   5   1      134.47      140.20      6.88 o
  -9   5   1       35.41       35.08      2.39 o
  -8   5   1      622.75      620.64      9.31 o
  -7   5   1      447.33      428.99      6.89 o
  -6   5   1       40.77       39.18      1.95 o
  -5   5   1      152.98      157.80      3.26 o
  -4   5   1       27.61       24.32      1.70 o
  -3   5   1      183.20      206.69      3.45 o
  -2   5   1      171.00      159.48      2.07 o
  -1   5   1      154.29      168.66      2.10 o
   0   5   1       61.73       77.54      1.45 o
   1   5   1      157.33      168.63      2.85 o
   2   5   1      175.63      162.75      2.86 o
   3   5   1      178.79      201.48      4.41 o
   4   5   1       26.01       19.05      1.04 o
   5   5   1      148.63      158.05      3.10 o
   6   5   1       45.48       41.77      1.76 o
   7   5   1      442.96      421.92      6.70 o
   8   5   1      623.71      623.17      9.19 o
   9   5   1       33.34       30.36      4.74 o
  10   5   1      138.92      138.04     10.14 o
  11   5   1        1.94        4.31      3.14 o
  12   5   1       41.10       39.37      4.49 o
  13   5   1        9.04       14.71      4.28 o
  14   5   1        9.43       18.97      6.65 o
  15   5   1        1.03        5.68      6.40 o
  16   5   1        9.87       19.31      8.05 o
 -15   6   1        8.19        8.49      6.49 o
 -14   6   1       18.98       19.94      6.93 o
 -13   6   1        5.08        8.30      5.90 o
 -12   6   1      107.34      117.99      8.70 o
 -11   6   1       36.00       23.83      5.58 o
 -10   6   1      242.21      249.67      9.83 o
  -9   6   1       61.06       60.20      2.90 o
  -8   6   1      235.55      223.01      4.76 o
  -7   6   1      100.61      101.85      3.14 o
  -6   6   1      303.20      310.82      5.40 o
  -5   6   1      181.40      184.03      3.64 o
  -4   6   1      161.50      158.38      3.25 o
  -3   6   1      200.08      222.89      3.70 o
  -2   6   1     1107.13     1192.17     12.58 o
  -1   6   1      363.58      397.25      4.71 o
   0   6   1      207.29      245.68      3.81 o
   1   6   1      358.23      387.81      5.55 o
   2   6   1     1099.89     1178.46     14.68 o
   3   6   1      191.88      202.52      5.98 o
   4   6   1      156.88      152.25      4.14 o
   5   6   1      178.08      177.88      4.81 o
   6   6   1      306.90      318.69      5.21 o
   7   6   1      100.65       96.97      2.90 o
   8   6   1      236.08      225.52      9.52 o
   9   6   1       62.75       58.70      3.99 o
  10   6   1      243.17      259.37     10.06 o
  11   6   1       34.87       33.82      5.13 o
  12   6   1      108.84      133.55      6.43 o
  13   6   1        5.16        8.02      4.29 o
  14   6   1       19.18       32.01      7.36 o
  15   6   1        7.70       10.08      7.52 o
 -15   7   1        0.22        2.03      7.33 o
 -14   7   1        0.44        8.42      6.93 o
 -13   7   1       12.30       22.71      6.77 o
 -12   7   1        0.36       10.30      5.83 o
 -11   7   1        2.61        0.92      4.85 o
 -10   7   1       16.46       19.15      3.58 o
  -9   7   1        7.40        4.69      2.91 o
  -8   7   1      387.53      385.83      8.72 o
  -7   7   1       76.72       78.74      6.54 o
  -6   7   1      457.59      436.34      6.83 o
  -5   7   1      334.13      330.84      5.56 o
  -4   7   1       87.07       85.93      2.43 o
  -3   7   1      202.82      203.38      3.08 o
  -2   7   1       26.32       27.13      1.13 o
  -1   7   1      300.16      319.96      4.05 o
   0   7   1      479.10      481.58      5.69 o
   1   7   1      300.14      304.29     11.04 o
   2   7   1       25.45       24.35      1.46 o
   3   7   1      207.22      197.68      4.71 o
   4   7   1       92.15       87.31      2.57 o
   5   7   1      334.49      337.08      7.27 o
   6   7   1      460.64      429.48      8.76 o
   7   7   1       74.02       71.09      6.38 o
   8   7   1      386.80      362.09      9.81 o
   9   7   1        6.69        3.28      2.90 o
  10   7   1       16.38       15.16      3.34 o
  11   7   1        2.54        5.89      3.41 o
  12   7   1        0.30        6.19      4.01 o
  13   7   1       12.09       13.07      4.42 o
  14   7   1        0.45        2.59      6.18 o
  15   7   1        0.21        0.00      6.89 o
 -14   8   1        6.82        9.02      7.55 o
 -13   8   1        8.25        9.92      6.74 o
 -12   8   1       60.04       63.46      7.86 o
 -11   8   1        5.60        8.79      3.62 o
 -10   8   1       44.98       50.61      4.46 o
  -9   8   1       24.02       28.48      7.30 o
  -8   8   1       11.82        9.62      2.98 o
  -7   8   1       89.63       87.29      6.38 o
  -6   8   1       82.17       83.97      3.94 o
  -5   8   1       38.31       37.16      2.66 o
  -4   8   1       13.77       15.22      1.21 o
  -3   8   1       89.00       96.97      2.53 o
  -2   8   1      718.05      766.92      8.66 o
  -1   8   1      428.64      434.91      5.41 o
   0   8   1      884.92      851.24      9.46 o
   1   8   1      433.16      440.62      6.44 o
   2   8   1      720.66      754.95     10.20 o
   3   8   1       89.48       89.68      4.15 o
   4   8   1       15.88       13.91      1.57 o
   5   8   1       39.04       35.57      2.13 o
   6   8   1       83.58       74.64      4.24 o
   7   8   1       89.82       87.89      4.36 o
   8   8   1       12.49       12.13      2.91 o
   9   8   1       23.77       21.16      3.46 o
  10   8   1       44.18       51.10      4.46 o
  11   8   1        5.78        7.61      3.74 o
  12   8   1       60.16       67.15      5.33 o
  13   8   1        7.99        4.22      5.15 o
  14   8   1        7.18       14.07      7.71 o
 -14   9   1        1.77        2.03      7.36 o
 -13   9   1        2.49       -2.53      6.02 o
 -12   9   1        3.67        2.87      5.46 o
 -11   9   1        7.17        1.65      5.52 o
 -10   9   1       33.08       43.55      7.19 o
  -9   9   1        9.03        9.94      3.29 o
  -8   9   1      126.70      119.33      5.37 o
  -7   9   1       78.45       79.67      4.17 o
  -6   9   1      419.75      427.68      7.05 o
  -5   9   1       63.29       65.56      3.02 o
  -4   9   1      242.45      242.04      6.26 o
  -3   9   1       63.27       65.53      1.97 o
  -2   9   1       35.94       42.46      3.12 o
  -1   9   1       77.51       80.01      2.05 o
   0   9   1      167.70      168.34      4.43 o
   1   9   1       77.39       85.05      3.63 o
   2   9   1       34.83       40.55      2.48 o
   3   9   1       62.77       62.40      2.45 o
   4   9   1      234.82      237.02      4.70 o
   5   9   1       64.11       59.51      2.62 o
   6   9   1      417.95      415.22      7.17 o
   7   9   1       79.15       71.95      3.22 o
   8   9   1      131.43      123.39      5.34 o
   9   9   1        9.02        7.06      3.22 o
  10   9   1       32.57       33.10      5.54 o
  11   9   1        7.03        8.43      4.57 o
  12   9   1        3.77        2.18      4.19 o
  13   9   1        2.52        4.24      4.76 o
  14   9   1        1.79        1.59      7.52 o
 -13  10   1        0.63       -2.06      6.74 o
 -12  10   1       15.92       23.34      6.68 o
 -11  10   1        1.22       -4.46      5.65 o
 -10  10   1        2.46        2.86      3.58 o
  -9  10   1        7.00        8.12      3.47 o
  -8  10   1       15.38       16.23      3.16 o
  -7  10   1        6.43        9.03      1.97 o
  -6  10   1       29.13       32.97      2.29 o
  -5  10   1       33.49       36.51      2.18 o
  -4  10   1      198.31      183.15      4.05 o
  -3  10   1       75.15       70.86      2.62 o
  -2  10   1        7.87        8.86      1.43 o
  -1  10   1      131.55      139.91      3.24 o
   0  10   1     1251.35     1210.87     15.51 o
   1  10   1      131.42      137.27      3.38 o
   2  10   1        9.42        6.93      1.66 o
   3  10   1       75.20       80.74      4.17 o
   4  10   1      204.49      186.92      4.23 o
   5  10   1       33.79       33.38      2.79 o
   6  10   1       28.96       27.37      2.35 o
   7  10   1        6.36        5.73      1.96 o
   8  10   1       15.27       14.24      2.31 o
   9  10   1        6.94        1.74      2.24 o
  10  10   1        2.64        4.57      3.63 o
  11  10   1        1.23       -1.64      3.78 o
  12  10   1       15.87       19.02      4.84 o
  13  10   1        0.63        1.89     12.32 o
 -13  11   1        0.61       -7.39      7.39 o
 -12  11   1        0.72       -6.21      6.96 o
 -11  11   1        0.12       -6.02      6.02 o
 -10  11   1       19.96       22.04      3.21 o
  -9  11   1       12.02       16.36      2.97 o
  -8  11   1       18.90       24.64      3.14 o
  -7  11   1        0.97       -1.93      2.05 o
  -6  11   1       41.39       40.65      5.52 o
  -5  11   1       52.46       56.25      3.08 o
  -4  11   1      190.07      169.10      4.95 o
  -3  11   1        1.66        0.08      1.63 o
  -2  11   1       19.61       17.06      2.08 o
  -1  11   1       47.58       45.39      3.12 o
   0  11   1      118.72      115.38      3.90 o
   1  11   1       48.06       49.77      2.88 o
   2  11   1       18.29       18.54      1.83 o
   3  11   1        1.57        0.21      1.56 o
   4  11   1      195.79      179.35      4.31 o
   5  11   1       51.98       51.50      2.93 o
   6  11   1       40.54       36.78      3.01 o
   7  11   1        0.92       -1.67      1.89 o
   8  11   1       19.02       21.79      2.65 o
   9  11   1       11.91       19.52      2.80 o
  10  11   1       19.61       17.59      2.88 o
  11  11   1        0.13       -1.21      2.74 o
  12  11   1        0.63       -0.08      3.10 o
  13  11   1        0.61       -4.26      7.52 o
 -12  12   1       10.29        9.59      3.66 o
 -11  12   1        1.81        4.54      3.36 o
 -10  12   1        7.70        8.11      3.18 o
  -9  12   1        0.12        0.01      2.56 o
  -8  12   1        4.55        5.42      2.44 o
  -7  12   1        3.36        4.77      2.31 o
  -6  12   1       57.32       52.62      3.35 o
  -5  12   1        4.68        7.04      2.17 o
  -4  12   1       12.68       18.12      2.38 o
  -3  12   1       20.11       16.13      2.30 o
  -2  12   1        3.41        3.91      1.95 o
  -1  12   1       71.87       71.35      3.59 o
   0  12   1      173.61      161.86      4.79 o
   1  12   1       70.60       63.60      3.31 o
   2  12   1        4.27        2.77      2.06 o
   3  12   1       19.57       19.46      2.42 o
   4  12   1       12.99       11.15      2.44 o
   5  12   1        4.78        8.47      2.37 o
   6  12   1       56.69       55.88      3.60 o
   7  12   1        3.39        4.67      2.60 o
   8  12   1        4.66        3.14      2.66 o
   9  12   1        0.14        0.68      2.88 o
  10  12   1        8.24        4.81      3.26 o
  11  12   1        1.80        1.70      3.54 o
  12  12   1       10.30        7.80      8.66 o
 -11  13   1        2.52        1.86      3.39 o
 -10  13   1        3.06        2.66      6.43 o
  -9  13   1        5.40        8.22      2.95 o
  -8  13   1       25.01       34.15      3.46 o
  -7  13   1       29.98       35.75      4.48 o
  -6  13   1       47.28       51.38      3.46 o
  -5  13   1       20.17       15.00      5.83 o
  -4  13   1       33.93       35.43      3.92 o
  -3  13   1        3.41        3.57      3.38 o
  -2  13   1        7.18        6.03      2.06 o
  -1  13   1        5.96        8.06      2.06 o
   0  13   1       17.40       20.78      2.51 o
   1  13   1        6.02        7.83      5.44 o
   2  13   1        7.51        9.44      3.28 o
   3  13   1        3.53        3.84      2.20 o
   4  13   1       34.14       34.06      3.04 o
   5  13   1       20.77       17.37      2.74 o
   6  13   1       49.13       46.51      4.16 o
   7  13   1       29.59       35.99      3.56 o
   8  13   1       24.67       26.00      3.47 o
   9  13   1        5.38        5.93      3.25 o
  10  13   1        3.01       -2.84      3.19 o
  11  13   1        2.46        0.95      3.46 o
 -10  14   1        1.77        1.29      4.68 o
  -9  14   1        0.83        0.29      2.92 o
  -8  14   1       19.53       18.64      6.68 o
  -7  14   1        5.89        2.27      2.62 o
  -6  14   1        8.76        7.37      2.61 o
  -5  14   1        6.46        4.11      2.36 o
  -4  14   1        1.62        2.20      2.15 o
  -3  14   1       18.79       25.38      2.80 o
  -2  14   1       30.81       37.17      3.35 o
  -1  14   1        4.21        3.76      2.15 o
   0  14   1       29.25       36.56      6.99 o
   1  14   1        4.57        7.34      2.26 o
   2  14   1       31.22       34.52      3.12 o
   3  14   1       19.19       18.59      2.77 o
   4  14   1        1.41        0.98      2.31 o
   5  14   1        6.28        5.98      2.50 o
   6  14   1        8.88        6.31      2.74 o
   7  14   1        5.92        9.02      3.04 o
   8  14   1       19.74       18.94      3.59 o
   9  14   1        0.87       -4.51      4.52 o
  10  14   1        1.76       -2.83      3.47 o
  -8  15   1        8.37        7.93      3.07 o
  -7  15   1       21.49       24.98      3.45 o
  -6  15   1        9.35        8.95      3.77 o
  -5  15   1        1.37        0.00      2.67 o
  -4  15   1        1.51       -2.06      5.65 o
  -3  15   1        6.68       10.52      2.57 o
  -2  15   1        6.54       10.10      5.90 o
  -1  15   1        2.39        0.61      2.28 o
   0  15   1        1.84        0.96      2.70 o
   1  15   1        2.35        0.93      2.29 o
   2  15   1        6.47        9.84      2.70 o
   3  15   1        6.74        5.01      4.49 o
   4  15   1        1.52        1.63      2.49 o
   5  15   1        1.46        5.13      5.66 o
   6  15   1        9.59       10.52      3.02 o
   7  15   1       21.53       22.00      3.58 o
   8  15   1        8.38       15.83      5.79 o
  -6  16   1        1.51       -0.04      2.72 o
  -5  16   1        0.74       -2.61      2.61 o
  -4  16   1        0.40        3.69      3.43 o
  -3  16   1        6.51        7.82      2.55 o
  -2  16   1        5.84        6.40      2.64 o
  -1  16   1        3.38        5.08      2.60 o
   0  16   1        6.33        4.14      4.41 o
   1  16   1        3.68        6.77      2.60 o
   2  16   1        6.02        6.45      2.71 o
   3  16   1        6.49        5.85      2.92 o
   4  16   1        0.37       -0.09      4.80 o
   5  16   1        0.79       -0.91      3.15 o
   6  16   1        1.54        0.66      2.99 o
  -3  17   1        2.14        2.75      2.93 o
  -2  17   1        1.39        0.33      2.73 o
  -1  17   1        2.49        3.50      2.92 o
   0  17   1        0.64        1.36      2.98 o
   1  17   1        2.45        1.21      2.88 o
   2  17   1        1.36       -0.17      2.82 o
   3  17   1        2.26        0.15      2.97 o
   0   0   2     2310.94     2406.50     34.39 o
   1   0   2     4394.87     4483.71    121.51 o
   2   0   2     2323.20     2501.86     29.07 o
   3   0   2      238.69      245.79      3.57 o
   4   0   2      940.72     1066.93     13.14 o
   5   0   2       53.35       58.79      2.94 o
   6   0   2      109.23      129.63      2.87 o
   7   0   2      458.94      465.79      9.00 o
   8   0   2     1116.99     1126.34     14.80 o
   9   0   2       35.38       34.70      2.23 o
  10   0   2        9.25       13.98      2.03 o
  11   0   2       15.04       14.43      2.26 o
  12   0   2       78.06       81.30      3.57 o
  13   0   2        7.98        3.30      3.02 o
  14   0   2       28.26       37.84      6.21 o
  15   0   2        1.99       -5.09      5.09 o
 -14   1   2        1.83        2.24      3.55 o
 -13   1   2       10.92        5.46      3.10 o
 -12   1   2       13.70        8.12      2.91 o
 -11   1   2        3.57        3.14      2.07 o
 -10   1   2      338.08      336.30      6.30 o
  -9   1   2        0.24       -1.54      1.54 o
  -8   1   2      299.03      286.00      5.17 o
  -7   1   2      160.31      164.27      3.52 o
  -6   1   2     1162.39     1127.38     14.31 o
  -5   1   2        8.49       11.40      1.15 o
  -4   1   2     2054.56     2122.76     24.86 o
  -3   1   2      819.81      844.34     10.39 o
  -2   1   2     1922.94     1935.10     19.31 o
  -1   1   2      142.55      130.98      1.61 o
   0   1   2       85.88       82.12      0.99 o
   1   1   2      137.96      120.12      2.38 o
   2   1   2     1901.68     1875.07     22.65 o
   3   1   2      815.67      845.40     10.38 o
   4   1   2     2029.98     2077.23     24.83 o
   5   1   2        8.94       10.52      1.30 o
   6   1   2     1160.03     1133.47     14.30 o
   7   1   2      159.46      161.75      3.55 o
   8   1   2      287.84      275.23      5.16 o
   9   1   2        0.17       -1.49      1.49 o
  10   1   2      349.72      333.56      6.29 o
  11   1   2        3.68        4.66      2.11 o
  12   1   2       13.14        6.98      2.34 o
  13   1   2       10.87        4.96      4.93 o
  14   1   2        1.83        6.33      5.21 o
  15   1   2        2.83        0.19      5.49 o
  16   1   2        2.59       -0.37      6.24 o
 -14   2   2       33.35       35.38      6.15 o
 -13   2   2        1.09        2.62      3.07 o
 -12   2   2      151.36      157.57      5.76 o
 -11   2   2        7.39       10.68      2.84 o
 -10   2   2      110.48      121.58      7.57 o
  -9   2   2      336.24      318.53      5.81 o
  -8   2   2      113.82      105.01      3.15 o
  -7   2   2       71.65       75.05      2.41 o
  -6   2   2        8.45       12.58      1.49 o
  -5   2   2      285.77      312.89      4.77 o
  -4   2   2       31.57       32.43      1.56 o
  -3   2   2      369.27      384.38      5.21 o
  -2   2   2     1996.48     2092.12     21.33 o
  -1   2   2      590.14      636.30      9.70 o
   0   2   2    31850.92    30674.69    529.25 o
   1   2   2      593.84      633.11      7.86 o
   2   2   2     2062.46     2114.02     30.17 o
   3   2   2      374.34      377.68      5.09 o
   4   2   2       36.56       40.01      1.36 o
   5   2   2      281.61      315.57      4.79 o
   6   2   2        8.20       11.48      1.82 o
   7   2   2       72.59       74.55      2.50 o
   8   2   2      111.11      104.44      3.16 o
   9   2   2      335.48      323.39      5.92 o
  10   2   2      111.90      116.53      3.78 o
  11   2   2        7.08        9.32      2.15 o
  12   2   2      149.91      165.73      6.35 o
  13   2   2        1.13        0.32      3.12 o
  14   2   2       33.65       43.86      6.83 o
  15   2   2        6.01        3.62      5.96 o
  16   2   2        3.55        9.20      6.68 o
 -15   3   2        2.94       -4.68      5.46 o
 -14   3   2        6.46        9.30      5.46 o
 -13   3   2        2.51        3.47      3.06 o
 -12   3   2        0.29        0.69      2.62 o
 -11   3   2       55.85       59.37      3.92 o
 -10   3   2      208.01      219.35     13.60 o
  -9   3   2       48.56       45.46      3.06 o
  -8   3   2      992.32      916.86     29.59 o
  -7   3   2      502.31      485.85      7.27 o
  -6   3   2      740.77      740.46     15.39 o
  -5   3   2     1220.49     1279.95     13.73 o
  -4   3   2     1031.90     1072.13     11.40 o
  -3   3   2      712.47      789.93      8.71 o
  -2   3   2     1543.38     1544.96     15.83 o
  -1   3   2      735.41      757.13     11.61 o
   0   3   2     9723.60    10445.13    105.28 o
   1   3   2      729.32      762.28      9.40 o
   2   3   2     1528.00     1507.55     22.40 o
   3   3   2      718.46      781.48     12.29 o
   4   3   2     1004.93     1045.28     16.67 o
   5   3   2     1233.04     1279.01     15.79 o
   6   3   2      749.52      745.81     13.82 o
   7   3   2      507.69      487.49      7.25 o
   8   3   2      983.80      902.04     12.36 o
   9   3   2       46.67       42.62      2.37 o
  10   3   2      213.31      222.26      5.00 o
  11   3   2       54.32       53.71      4.40 o
  12   3   2        0.29       -0.15      3.07 o
  13   3   2        2.53        6.04      3.61 o
  14   3   2        6.34        4.68      3.96 o
  15   3   2        2.91       -1.62      6.27 o
  16   3   2        0.84        6.40      6.99 o
 -15   4   2       12.54       12.63      6.30 o
 -14   4   2       11.57       -1.87      5.37 o
 -13   4   2       76.17      108.60      8.30 o
 -12   4   2       82.66       88.80      5.40 o
 -11   4   2       99.62      106.42      7.88 o
 -10   4   2       79.60       79.82      4.06 o
  -9   4   2      142.25      120.42      4.37 o
  -8   4   2       84.39       77.80      3.53 o
  -7   4   2       27.72       24.02      1.96 o
  -6   4   2      104.85      105.05      3.18 o
  -5   4   2      205.84      221.25      4.03 o
  -4   4   2     1955.38     2153.29     21.96 o
  -3   4   2      560.23      590.34      6.68 o
  -2   4   2     1652.95     1668.54     16.96 o
  -1   4   2     1390.46     1477.11     14.96 o
   0   4   2      209.65      175.26      2.32 o
   1   4   2     1358.98     1416.40     17.36 o
   2   4   2     1633.42     1619.96     19.72 o
   3   4   2      570.42      602.76      9.78 o
   4   4   2     1935.06     2080.69     31.35 o
   5   4   2      206.28      224.49      3.72 o
   6   4   2      105.13      102.04      3.70 o
   7   4   2       27.06       27.98      1.79 o
   8   4   2       82.32       76.92      2.78 o
   9   4   2      145.36      129.63      4.00 o
  10   4   2       79.68       71.53      4.19 o
  11   4   2      100.89      112.59      5.54 o
  12   4   2       82.67       94.55      5.22 o
  13   4   2       76.07       93.23      5.89 o
  14   4   2       11.99        8.32      4.30 o
  15   4   2       12.17       25.64      6.83 o
  16   4   2        5.67       -2.46      7.18 o
 -16   5   2        3.89        7.14      7.30 o
 -15   5   2       10.73       24.71      6.96 o
 -14   5   2        0.52        1.31      5.58 o
 -13   5   2       25.82       19.34      6.11 o
 -12   5   2       59.79       67.26      6.61 o
 -11   5   2      142.89      152.79      5.67 o
 -10   5   2       80.11       72.76      6.58 o
  -9   5   2       30.97       31.36      2.83 o
  -8   5   2      194.68      180.01      4.26 o
  -7   5   2     1039.54     1024.33     13.89 o
  -6   5   2      128.08      128.45      3.20 o
  -5   5   2       15.52       18.77      1.58 o
  -4   5   2      336.99      367.34      4.67 o
  -3   5   2      282.45      299.16      3.85 o
  -2   5   2      231.02      245.56      3.19 o
  -1   5   2       81.70       90.56      1.36 o
   0   5   2      160.82      208.46      3.89 o
   1   5   2       83.76       91.12      2.00 o
   2   5   2      232.96      251.01      6.00 o
   3   5   2      292.57      304.03      4.72 o
   4   5   2      346.37      369.75     12.88 o
   5   5   2       17.18       23.05      2.15 o
   6   5   2      123.65      124.39      4.07 o
   7   5   2     1043.88     1046.58     13.62 o
   8   5   2      193.10      175.64      5.67 o
   9   5   2       33.68       34.88      3.31 o
  10   5   2       77.08       71.71      4.45 o
  11   5   2      141.82      147.00      6.02 o
  12   5   2       60.05       55.52      6.07 o
  13   5   2       25.68       25.44      4.59 o
  14   5   2        0.49       -1.81      4.04 o
  15   5   2       10.91       19.75      7.42 o
  16   5   2        3.79        3.77      7.74 o
 -15   6   2        2.47        4.65      6.89 o
 -14   6   2       11.23       21.87      6.83 o
 -13   6   2       51.92       58.15      7.42 o
 -12   6   2       23.75       21.96      5.80 o
 -11   6   2       99.16      120.02      8.36 o
 -10   6   2       25.66       29.95      5.40 o
  -9   6   2       21.37       14.84      2.65 o
  -8   6   2       97.60       97.23      3.41 o
  -7   6   2      162.60      151.40      3.86 o
  -6   6   2       23.93       21.67      1.91 o
  -5   6   2      589.41      575.52      9.92 o
  -4   6   2      314.78      360.10      5.73 o
  -3   6   2      482.66      504.37      5.98 o
  -2   6   2     1417.40     1525.34     14.10 o
  -1   6   2      321.30      341.22      3.73 o
   0   6   2      667.42      682.74      8.86 o
   1   6   2      338.81      353.68      5.12 o
   2   6   2     1410.33     1501.61     18.52 o
   3   6   2      492.54      504.50      7.19 o
   4   6   2      311.48      342.61      6.96 o
   5   6   2      591.90      575.93     10.42 o
   6   6   2       24.93       21.70      2.59 o
   7   6   2      162.61      158.90      5.17 o
   8   6   2       95.72       87.44      4.31 o
   9   6   2       20.59       17.88      3.07 o
  10   6   2       24.84       19.77      3.68 o
  11   6   2      102.19      105.52     14.12 o
  12   6   2       24.63       27.84      6.05 o
  13   6   2       51.91       53.20      5.36 o
  14   6   2       10.98        7.31      5.69 o
  15   6   2        2.18       -6.52      6.52 o
 -15   7   2        4.43        3.77      7.24 o
 -14   7   2        1.92        3.96      6.49 o
 -13   7   2       10.02        4.34      6.02 o
 -12   7   2        0.32       -5.30      5.30 o
 -11   7   2        9.80        6.27      5.15 o
 -10   7   2        2.06        0.53      4.46 o
  -9   7   2       65.67       68.45      6.02 o
  -8   7   2        3.95       -0.47      2.47 o
  -7   7   2      552.07      581.72     10.42 o
  -6   7   2      239.67      216.29      4.88 o
  -5   7   2      266.82      269.83      4.91 o
  -4   7   2       92.64       95.40      2.70 o
  -3   7   2       46.44       54.31      1.33 o
  -2   7   2       78.16       86.24      1.58 o
  -1   7   2      338.90      375.41      4.63 o
   0   7   2      125.07      131.82      3.72 o
   1   7   2      335.81      367.89      5.57 o
   2   7   2       80.32       86.39      3.71 o
   3   7   2       43.87       52.15      2.15 o
   4   7   2       90.59       95.28      2.75 o
   5   7   2      259.19      254.52      6.35 o
   6   7   2      239.76      221.18      5.81 o
   7   7   2      558.31      587.04     14.88 o
   8   7   2        4.18        3.55      3.38 o
   9   7   2       69.03       64.76      6.63 o
  10   7   2        1.76        3.67      3.22 o
  11   7   2       10.25       -0.68      3.40 o
  12   7   2        0.31       -0.53      3.87 o
  13   7   2       10.04       10.97      4.52 o
  14   7   2        1.84        0.71      4.78 o
  15   7   2        4.58       -0.34      7.61 o
 -14   8   2        3.50       -5.96      6.61 o
 -13   8   2       32.83       37.09      7.67 o
 -12   8   2        2.04        0.69      5.62 o
 -11   8   2       10.49       14.44      5.77 o
 -10   8   2       11.97       10.76      5.15 o
  -9   8   2        3.73       -0.59      3.90 o
  -8   8   2        2.85       -0.07      2.58 o
  -7   8   2        0.13       -2.30      2.30 o
  -6   8   2       59.92       56.85      2.45 o
  -5   8   2      251.09      240.04      4.61 o
  -4   8   2      133.60      128.27      3.04 o
  -3   8   2      252.47      255.86      3.80 o
  -2   8   2      166.32      161.66      2.74 o
  -1   8   2     1040.63     1058.67     11.47 o
   0   8   2       13.76       15.33      2.63 o
   1   8   2     1040.71     1045.76     13.50 o
   2   8   2      168.44      169.06      4.84 o
   3   8   2      260.11      274.24      4.84 o
   4   8   2      136.37      123.74      3.27 o
   5   8   2      256.05      234.86      9.54 o
   6   8   2       59.98       57.03      3.60 o
   7   8   2        0.15       -1.21      2.35 o
   8   8   2        3.00        3.31      2.65 o
   9   8   2        4.17        6.37      3.18 o
  10   8   2       12.23       16.36      8.17 o
  11   8   2       10.63       10.68      3.58 o
  12   8   2        1.88        1.43      3.82 o
  13   8   2       33.46       38.75      5.45 o
  14   8   2        3.37        1.71      5.13 o
 -14   9   2        2.19       -4.21      7.33 o
 -13   9   2        9.47       20.31      7.33 o
 -12   9   2        1.78        0.34      6.08 o
 -11   9   2        0.92        1.81      5.05 o
 -10   9   2        0.47       -4.71      4.71 o
  -9   9   2       21.64       24.96      5.18 o
  -8   9   2        0.62       -0.31      2.68 o
  -7   9   2       50.00       46.24      3.69 o
  -6   9   2       92.90       97.40      7.58 o
  -5   9   2      599.11      605.85      7.54 o
  -4   9   2       25.56       28.37      1.47 o
  -3   9   2      272.69      272.29      5.02 o
  -2   9   2       43.64       45.32      2.10 o
  -1   9   2       50.64       49.82      1.66 o
   0   9   2      123.74      112.98      2.89 o
   1   9   2       49.14       43.97      1.98 o
   2   9   2       43.89       48.16      2.13 o
   3   9   2      267.70      266.97      4.97 o
   4   9   2       26.27       29.17      2.04 o
   5   9   2      602.66      607.65      9.22 o
   6   9   2       93.19       90.81      3.38 o
   7   9   2       53.19       50.02      2.85 o
   8   9   2        0.69        5.75      2.82 o
   9   9   2       22.70       25.52      3.59 o
  10   9   2        0.53       -0.04      3.15 o
  11   9   2        0.88       -1.54      3.68 o
  12   9   2        1.70       -0.28      5.90 o
  13   9   2        9.46       13.16      7.27 o
  14   9   2        2.20        3.78      5.97 o
 -13  10   2       17.63       16.97      7.80 o
 -12  10   2        1.12        2.40      6.08 o
 -11  10   2        1.18       -2.34      5.87 o
 -10  10   2        4.48        5.09      5.68 o
  -9  10   2       54.71       65.55      7.18 o
  -8  10   2        0.64       -0.70      2.75 o
  -7  10   2        9.16        9.91      1.87 o
  -6  10   2       21.79       21.85      1.99 o
  -5  10   2       12.92       15.45      1.71 o
  -4  10   2      160.83      153.26      3.56 o
  -3  10   2      232.00      226.24      7.69 o
  -2  10   2       78.29       71.69      4.29 o
  -1  10   2      162.67      166.54      3.61 o
   0  10   2       18.18       17.02      1.62 o
   1  10   2      165.07      166.20      3.77 o
   2  10   2       78.84       76.64      2.69 o
   3  10   2      237.28      234.43      6.42 o
   4  10   2      160.90      150.39      3.97 o
   5  10   2       12.14       15.28      2.24 o
   6  10   2       21.81       20.38      2.34 o
   7  10   2        9.08       12.71      2.24 o
   8  10   2        0.69       -0.49      2.16 o
   9  10   2       55.24       62.04      3.56 o
  10  10   2        4.51        6.38      3.75 o
  11  10   2        1.48       -1.04      3.85 o
  12  10   2        1.13       -3.99      6.05 o
  13  10   2       17.87       18.72      5.48 o
 -13  11   2        3.59        7.02      7.74 o
 -12  11   2        2.47        5.49      7.39 o
 -11  11   2        1.77       -6.11      6.11 o
 -10  11   2        0.19       -2.93      5.40 o
  -9  11   2       20.52       26.31      3.02 o
  -8  11   2        7.12        8.68      2.38 o
  -7  11   2       21.75       23.81      2.64 o
  -6  11   2       16.48       12.89      2.12 o
  -5  11   2      153.05      147.19      5.99 o
  -4  11   2       14.71       18.83      3.32 o
  -3  11   2      128.52      126.65      4.10 o
  -2  11   2      196.93      178.09      4.79 o
  -1  11   2      147.35      139.04      4.20 o
   0  11   2       86.83       80.34      2.81 o
   1  11   2      145.86      135.02      3.51 o
   2  11   2      196.65      173.11      4.09 o
   3  11   2      128.66      126.34      3.63 o
   4  11   2       14.38       13.87      2.05 o
   5  11   2      157.99      156.38      4.73 o
   6  11   2       16.38       12.74      2.21 o
   7  11   2       21.52       25.47      2.53 o
   8  11   2        6.99        8.28      2.38 o
   9  11   2       20.47       30.06      3.10 o
  10  11   2        0.20        1.93      2.62 o
  11  11   2        1.54        4.45      3.02 o
  12  11   2        2.49       -2.93      3.01 o
  13  11   2        3.52       11.06      6.55 o
 -12  12   2        0.56       -2.80      5.24 o
 -11  12   2       16.55       30.14     11.89 o
 -10  12   2        0.54       -1.78      2.73 o
  -9  12   2        3.18        1.23      2.50 o
  -8  12   2        0.72        0.30      2.14 o
  -7  12   2        8.39        6.59      2.18 o
  -6  12   2       26.88       29.38      2.73 o
  -5  12   2        7.66        5.05      2.81 o
  -4  12   2       26.15       24.08      3.43 o
  -3  12   2       11.55        7.21      2.89 o
  -2  12   2       13.92       13.22      2.06 o
  -1  12   2      149.99      151.78      4.58 o
   0  12   2       16.97       11.65      2.16 o
   1  12   2      151.35      142.91     11.54 o
   2  12   2       13.41        9.94      3.79 o
   3  12   2       12.59       10.69      3.31 o
   4  12   2       25.70       28.24      7.00 o
   5  12   2        7.89        5.88      2.06 o
   6  12   2       26.86       34.52      3.73 o
   7  12   2        8.40        6.97      2.40 o
   8  12   2        0.74        4.54      2.37 o
   9  12   2        3.40        4.05      2.65 o
  10  12   2        0.57       -2.16      2.80 o
  11  12   2       16.75       22.29      3.66 o
  12  12   2        0.52        0.28      3.99 o
 -11  13   2        2.68        2.36      3.21 o
 -10  13   2        1.20        5.35      4.73 o
  -9  13   2       18.78       19.04      3.16 o
  -8  13   2        0.75        2.95      2.45 o
  -7  13   2       32.48       40.07      3.26 o
  -6  13   2        4.00        2.74      2.17 o
  -5  13   2       63.57       55.37      3.36 o
  -4  13   2        1.04       -1.70      1.80 o
  -3  13   2        7.07       11.43      4.94 o
  -2  13   2       14.53       20.97      4.13 o
  -1  13   2        0.66        2.51      1.84 o
   0  13   2       46.45       41.26      6.91 o
   1  13   2        0.59       -2.03      3.15 o
   2  13   2       14.57       13.34      3.31 o
   3  13   2        6.84        8.30      2.36 o
   4  13   2        0.93        0.71      2.20 o
   5  13   2       64.15       56.91      3.77 o
   6  13   2        4.22        6.28      3.48 o
   7  13   2       33.16       46.64      3.86 o
   8  13   2        0.69        4.01      3.02 o
   9  13   2       18.38       16.16      3.65 o
  10  13   2        1.11        0.52      3.41 o
  11  13   2        2.51       10.30      6.11 o
  -9  14   2        3.04        6.86      6.99 o
  -8  14   2        5.75       10.53      2.94 o
  -7  14   2        3.69        7.60      2.66 o
  -6  14   2        8.84       12.64      2.58 o
  -5  14   2       16.79       15.84      3.32 o
  -4  14   2        6.06        8.09      2.29 o
  -3  14   2       27.62       31.27      5.29 o
  -2  14   2        2.68        0.46      1.99 o
  -1  14   2        7.77       11.64      2.44 o
   0  14   2       20.26       18.03      6.55 o
   1  14   2        8.19        4.13      2.31 o
   2  14   2        2.90        0.37      2.17 o
   3  14   2       27.61       29.19      3.19 o
   4  14   2        6.29        7.27      2.51 o
   5  14   2       16.77       18.72      3.08 o
   6  14   2        8.69       14.01      4.49 o
   7  14   2        3.69        4.38      3.04 o
   8  14   2        5.75        6.11      3.41 o
   9  14   2        3.19        2.41      3.52 o
  -8  15   2        8.03        4.84      6.93 o
  -7  15   2       10.93        9.23      6.93 o
  -6  15   2        6.52        6.52      5.87 o
  -5  15   2        4.32        6.38      3.01 o
  -4  15   2        2.90        6.64      2.39 o
  -3  15   2        3.43        2.54      2.78 o
  -2  15   2        3.17        2.59      2.60 o
  -1  15   2        3.45        4.36      2.37 o
   0  15   2        2.96        7.11      2.52 o
   1  15   2        3.37        3.16      2.47 o
   2  15   2        3.03        4.97      2.42 o
   3  15   2        3.68        3.23      2.60 o
   4  15   2        3.14       -0.71      4.40 o
   5  15   2        4.23        4.05      2.83 o
   6  15   2        6.43        9.95      4.10 o
   7  15   2       11.16       12.21      5.90 o
   8  15   2        7.96       12.40      3.60 o
  -6  16   2        3.54        1.59      6.36 o
  -5  16   2        1.50        9.39      6.15 o
  -4  16   2        1.41        3.33      2.51 o
  -3  16   2        4.54        4.80      2.60 o
  -2  16   2       21.21       23.00      3.21 o
  -1  16   2        1.49       -2.30      2.30 o
   0  16   2        0.02        3.98      2.53 o
   1  16   2        1.47        5.01      2.66 o
   2  16   2       21.45       30.07      3.82 o
   3  16   2        4.55        5.53      2.82 o
   4  16   2        1.29        2.95      6.38 o
   5  16   2        1.57       -1.49      7.00 o
   6  16   2        3.58        1.03      3.15 o
  -3  17   2        0.70        0.66      5.55 o
  -2  17   2        1.00       -1.81      2.69 o
  -1  17   2        4.40        5.18      3.00 o
   0  17   2        0.02       -5.14      5.54 o
   1  17   2        4.35        5.08      2.93 o
   2  17   2        1.06        4.13      3.17 o
   3  17   2        0.66       -1.26      2.87 o
   1   0   3     4007.75     4178.62     48.15 o
   2   0   3     7671.83     7996.40     92.46 o
   3   0   3      643.01      644.61      8.18 o
   4   0   3       74.86       75.51      1.87 o
   5   0   3       10.54        9.42      1.06 o
   6   0   3      147.70      151.03      3.52 o
   7   0   3       14.08       12.80      1.48 o
   8   0   3      132.62      130.80      3.48 o
   9   0   3      178.74      173.38      4.11 o
  10   0   3       85.98       76.70      3.09 o
  11   0   3        3.04        2.09      2.03 o
  12   0   3       31.51       34.31      3.60 o
  13   0   3       83.65       70.11      4.67 o
  14   0   3        0.46        5.40      5.15 o
  15   0   3       32.80       32.85      6.77 o
 -15   1   3        1.03       -2.43      5.24 o
 -14   1   3        0.50        1.87      4.93 o
 -13   1   3        5.82        3.40      3.11 o
 -12   1   3        5.18        1.58      2.17 o
 -11   1   3        8.92        2.63      2.07 o
 -10   1   3       30.02       32.81      3.78 o
  -9   1   3      238.24      223.28      4.76 o
  -8   1   3      138.91      141.62      3.64 o
  -7   1   3      458.85      449.20      6.88 o
  -6   1   3       41.52       42.73      1.84 o
  -5   1   3     2139.94     2142.26     25.53 o
  -4   1   3      565.82      575.39      7.64 o
  -3   1   3      774.09      749.54      9.29 o
  -2   1   3     3183.14     3341.18     33.94 o
  -1   1   3    13563.99    13955.39    179.81 o
   0   1   3      593.53      604.86      6.21 o
   1   1   3    13548.72    13867.05    139.41 o
   2   1   3     3169.43     3321.13     38.61 o
   3   1   3      756.99      730.96      9.24 o
   4   1   3      562.65      582.13      7.62 o
   5   1   3     2129.84     2129.27     25.51 o
   6   1   3       42.14       43.12      1.81 o
   7   1   3      468.54      456.48      6.90 o
   8   1   3      140.16      138.62      3.84 o
   9   1   3      233.09      236.37      6.49 o
  10   1   3       29.81       38.42      5.17 o
  11   1   3        8.06        5.88      2.50 o
  12   1   3        4.84        2.70      3.04 o
  13   1   3        5.83       -1.00      3.26 o
  14   1   3        0.50        4.02      5.18 o
  15   1   3        0.94       -0.03      5.58 o
  16   1   3        0.33       -3.24      6.21 o
 -14   2   3       10.38       16.78      3.74 o
 -13   2   3       78.10       84.09      7.57 o
 -12   2   3        0.93       -1.97      2.67 o
 -11   2   3       91.82       90.30      3.61 o
 -10   2   3      353.83      349.81      6.52 o
  -9   2   3       13.55       16.95      2.87 o
  -8   2   3      116.69      102.66      3.14 o
  -7   2   3      236.23      257.63      4.65 o
  -6   2   3      330.24      342.54      5.41 o
  -5   2   3      145.77      146.28      4.16 o
  -4   2   3      171.79      170.91      3.00 o
  -3   2   3      669.90      712.04     10.82 o
  -2   2   3     1201.46     1283.07     18.31 o
  -1   2   3     2030.00     2152.52     22.07 o
   0   2   3     7282.98     7389.07    104.80 o
   1   2   3     2093.90     2166.21     25.32 o
   2   2   3     1216.18     1279.92     18.90 o
   3   2   3      643.59      663.35     10.95 o
   4   2   3      176.33      175.34      5.09 o
   5   2   3      148.19      152.85      2.87 o
   6   2   3      330.43      347.17      5.42 o
   7   2   3      235.28      260.89      4.66 o
   8   2   3      118.01      104.88      3.16 o
   9   2   3       12.88       21.00      1.94 o
  10   2   3      350.80      356.44      8.41 o
  11   2   3       89.90       97.81      4.95 o
  12   2   3        1.07        3.01      3.15 o
  13   2   3       77.59       74.73      7.49 o
  14   2   3       10.19        5.43      3.91 o
  15   2   3       22.19       34.25      7.27 o
  16   2   3        0.34        1.44      6.71 o
 -14   3   3       26.83       36.19      6.08 o
 -13   3   3       32.77       36.79      4.74 o
 -12   3   3       49.08       51.12      4.06 o
 -11   3   3       22.05       20.84      4.60 o
 -10   3   3       22.64       16.21      2.79 o
  -9   3   3      327.37      301.02      5.71 o
  -8   3   3      120.87      114.46      3.30 o
  -7   3   3      474.38      411.58      6.42 o
  -6   3   3      609.38      629.62      8.81 o
  -5   3   3      874.15      842.12     10.95 o
  -4   3   3      623.04      640.99      8.66 o
  -3   3   3     1367.77     1570.84     16.17 o
  -2   3   3     1001.64     1147.20     17.31 o
  -1   3   3     2291.60     2385.31     33.99 o
   0   3   3      758.24      713.54      8.90 o
   1   3   3     2286.93     2330.94     27.61 o
   2   3   3     1006.82     1146.20     14.07 o
   3   3   3     1367.23     1564.42     23.26 o
   4   3   3      614.04      625.73     10.53 o
   5   3   3      878.49      850.27     10.87 o
   6   3   3      611.13      652.35      8.79 o
   7   3   3      472.05      411.51      9.69 o
   8   3   3      120.90      111.27      3.16 o
   9   3   3      319.19      311.51      5.75 o
  10   3   3       23.97       13.60      3.60 o
  11   3   3       20.98       16.85      3.44 o
  12   3   3       48.35       44.66      4.43 o
  13   3   3       33.05       39.48      7.16 o
  14   3   3       26.74       28.41      4.37 o
  15   3   3        1.81        2.10      4.28 o
  16   3   3        0.04        9.52      7.46 o
 -15   4   3       15.39       21.09      6.58 o
 -14   4   3        6.23        0.22      5.21 o
 -13   4   3       90.38       82.77      7.52 o
 -12   4   3       84.91      107.61      5.26 o
 -11   4   3      202.02      189.94      6.30 o
 -10   4   3       93.55       92.99      6.74 o
  -9   4   3        2.63       -1.21      2.22 o
  -8   4   3      158.57      148.92      4.68 o
  -7   4   3       72.44       68.11      2.71 o
  -6   4   3       77.59       97.21      2.62 o
  -5   4   3      675.76      679.29      8.97 o
  -4   4   3      103.92      115.70      1.91 o
  -3   4   3      424.87      410.57      5.60 o
  -2   4   3     1562.32     1610.23     25.52 o
  -1   4   3     1081.77     1147.48     17.24 o
   0   4   3      186.99      191.07      3.10 o
   1   4   3     1064.46     1124.63     13.88 o
   2   4   3     1584.53     1645.82     19.68 o
   3   4   3      420.63      408.91      7.26 o
   4   4   3      103.87      111.93      3.34 o
   5   4   3      666.10      649.25     11.38 o
   6   4   3       80.05       93.07      4.82 o
   7   4   3       72.27       68.35      2.29 o
   8   4   3      161.31      149.88      3.55 o
   9   4   3        2.13        0.10      2.44 o
  10   4   3       95.18       95.27      4.80 o
  11   4   3      201.95      199.18      9.56 o
  12   4   3       83.53       92.11      5.45 o
  13   4   3       89.54       97.53      5.98 o
  14   4   3        5.81        5.12      4.36 o
  15   4   3       15.44       16.49      4.84 o
  16   4   3        6.66       19.62      8.08 o
 -15   5   3        7.50        6.33      6.36 o
 -14   5   3        6.80       18.91      6.21 o
 -13   5   3        2.49       -0.28      5.30 o
 -12   5   3       21.57       15.44      4.84 o
 -11   5   3      154.22      145.13      9.59 o
 -10   5   3       49.55       56.82      6.32 o
  -9   5   3        6.37        4.35      3.12 o
  -8   5   3      275.43      289.56      7.05 o
  -7   5   3      631.36      596.58     10.96 o
  -6   5   3      409.99      390.49      7.99 o
  -5   5   3      891.10      900.75     11.51 o
  -4   5   3      364.87      397.11      5.74 o
  -3   5   3       52.02       51.62      1.41 o
  -2   5   3      750.97      854.93     13.73 o
  -1   5   3     1033.24     1120.69     13.32 o
   0   5   3      465.83      541.87      7.12 o
   1   5   3     1042.37     1113.66     13.83 o
   2   5   3      740.30      846.97     10.92 o
   3   5   3       54.50       53.70      3.47 o
   4   5   3      378.20      403.41      7.59 o
   5   5   3      879.46      859.20     14.57 o
   6   5   3      417.30      417.58      8.36 o
   7   5   3      631.41      596.76     11.22 o
   8   5   3      274.01      286.09      7.31 o
   9   5   3        7.26        8.05      2.83 o
  10   5   3       48.41       54.50      5.88 o
  11   5   3      154.26      154.08      6.16 o
  12   5   3       20.88       24.87      4.24 o
  13   5   3        2.40       10.57      4.12 o
  14   5   3        6.86       10.18      4.68 o
  15   5   3        7.63       14.75      5.37 o
 -15   6   3       14.93        6.61      7.08 o
 -14   6   3        0.15        8.36      6.40 o
 -13   6   3       52.08       46.73      6.68 o
 -12   6   3       70.29       68.38      7.33 o
 -11   6   3        3.42        9.80      5.05 o
 -10   6   3       65.84       72.63      5.41 o
  -9   6   3       14.33       12.34      2.61 o
  -8   6   3       82.79       84.91      4.35 o
  -7   6   3       46.90       58.83      3.15 o
  -6   6   3       32.20       28.64      2.64 o
  -5   6   3       12.11       11.92      1.20 o
  -4   6   3       66.75       75.17      3.31 o
  -3   6   3      649.41      672.65      9.98 o
  -2   6   3      445.05      464.56      5.37 o
  -1   6   3      345.77      342.76      4.96 o
   0   6   3      515.08      533.67      6.15 o
   1   6   3      350.18      337.76      7.48 o
   2   6   3      453.35      465.78      6.67 o
   3   6   3      644.07      652.70      9.09 o
   4   6   3       71.58       73.39      2.42 o
   5   6   3       12.50       11.64      2.45 o
   6   6   3       33.06       33.21      2.71 o
   7   6   3       47.88       61.44      3.52 o
   8   6   3       84.74       81.09      4.26 o
   9   6   3       13.38       11.44      3.02 o
  10   6   3       66.61       71.16      4.65 o
  11   6   3        3.21       10.05      3.44 o
  12   6   3       70.35       81.39      5.76 o
  13   6   3       51.87       58.03      5.34 o
  14   6   3        0.25        6.95      4.74 o
  15   6   3       15.16       19.14      5.78 o
 -15   7   3        1.55       11.92      7.64 o
 -14   7   3        6.34        9.36      6.71 o
 -13   7   3        9.11        3.21      5.96 o
 -12   7   3        7.21       10.48      5.74 o
 -11   7   3        8.02       17.53      5.55 o
 -10   7   3       19.35       18.41      4.74 o
  -9   7   3        0.42       -0.07      2.35 o
  -8   7   3      228.83      216.80      8.95 o
  -7   7   3       64.99       61.19      5.96 o
  -6   7   3      194.55      173.51      4.97 o
  -5   7   3       76.73       65.64      3.27 o
  -4   7   3      146.91      141.30      2.94 o
  -3   7   3      242.66      245.32      4.88 o
  -2   7   3      119.79      114.19      1.95 o
  -1   7   3      110.27      117.23      2.05 o
   0   7   3      643.27      714.18      9.49 o
   1   7   3      107.44      110.23      2.66 o
   2   7   3      123.20      107.62      2.75 o
   3   7   3      244.18      243.11      4.45 o
   4   7   3      143.68      137.90      3.41 o
   5   7   3       79.60       71.28      2.70 o
   6   7   3      200.09      191.97      9.59 o
   7   7   3       64.24       65.01      4.59 o
   8   7   3      234.32      219.51     10.19 o
   9   7   3        0.61        1.14      2.81 o
  10   7   3       18.82       21.06      5.38 o
  11   7   3        8.14       12.54      3.60 o
  12   7   3        6.81       10.02      4.13 o
  13   7   3        8.91        3.83      4.21 o
  14   7   3        6.45        7.36      4.94 o
  15   7   3        1.52        7.40      6.46 o
 -14   8   3       12.97       14.76      7.61 o
 -13   8   3        3.80        1.50      5.80 o
 -12   8   3       25.69       25.11      6.74 o
 -11   8   3        5.72       10.92      5.80 o
 -10   8   3       21.69       18.06      5.33 o
  -9   8   3       13.25        8.20      4.65 o
  -8   8   3       26.14       19.62      4.55 o
  -7   8   3      204.93      196.71      5.52 o
  -6   8   3       16.15       15.60      2.36 o
  -5   8   3       54.24       52.83      5.79 o
  -4   8   3       64.35       64.34      2.13 o
  -3   8   3       64.81       65.58      1.65 o
  -2   8   3       52.07       58.80      1.54 o
  -1   8   3       42.63       42.39      3.25 o
   0   8   3     1827.21     1798.92     26.24 o
   1   8   3       41.27       37.86      1.85 o
   2   8   3       51.47       56.27      2.29 o
   3   8   3       64.55       62.19      2.45 o
   4   8   3       68.79       70.22      3.87 o
   5   8   3       55.95       59.48      2.62 o
   6   8   3       16.07       12.28      2.03 o
   7   8   3      203.45      194.99      6.16 o
   8   8   3       26.70       19.65      3.18 o
   9   8   3       13.78       15.09      3.10 o
  10   8   3       22.10       20.39      3.78 o
  11   8   3        5.77        4.34      3.79 o
  12   8   3       26.90       28.12      4.61 o
  13   8   3        4.00        3.73      4.56 o
  14   8   3       13.13        3.46      9.81 o
 -14   9   3        0.69       -6.49      6.49 o
 -13   9   3        2.19       -5.74      6.74 o
 -12   9   3        2.10       -3.31      5.43 o
 -11   9   3        1.37       -3.06      5.43 o
 -10   9   3       11.32       12.20      5.15 o
  -9   9   3       29.81       33.47      6.05 o
  -8   9   3      103.56      121.89      8.05 o
  -7   9   3       23.20       27.02      4.77 o
  -6   9   3       36.61       41.24      5.12 o
  -5   9   3       39.98       46.74      2.08 o
  -4   9   3      549.65      523.64      7.70 o
  -3   9   3       48.92       46.11      1.91 o
  -2   9   3       87.58       81.63      3.97 o
  -1   9   3      219.22      202.90      5.69 o
   0   9   3      137.63      120.48      3.62 o
   1   9   3      220.93      209.22      4.12 o
   2   9   3       87.57       74.42      2.59 o
   3   9   3       48.16       51.12      3.42 o
   4   9   3      555.96      538.35      8.29 o
   5   9   3       40.49       40.58      2.46 o
   6   9   3       36.43       30.07      2.46 o
   7   9   3       23.42       24.98      3.19 o
   8   9   3      108.54      104.38      4.10 o
   9   9   3       29.69       26.04      3.68 o
  10   9   3       10.80        9.64      5.90 o
  11   9   3        1.46       -2.78      3.67 o
  12   9   3        2.14        0.74      4.37 o
  13   9   3        2.09       -2.93      5.21 o
  14   9   3        0.71       -0.16      5.25 o
 -13  10   3        0.31        6.21      7.49 o
 -12  10   3       17.15       15.82      7.24 o
 -11  10   3        2.47        2.18      5.99 o
 -10  10   3        2.65        2.09      5.40 o
  -9  10   3        7.62        9.02      4.90 o
  -8  10   3       45.09       58.43      6.55 o
  -7  10   3        7.04        7.09      1.94 o
  -6  10   3        0.94        1.98      1.62 o
  -5  10   3       86.12       78.24      3.14 o
  -4  10   3       27.92       26.33      2.08 o
  -3  10   3      118.25      107.37      2.89 o
  -2  10   3      266.15      278.12      4.91 o
  -1  10   3      181.67      156.50      3.55 o
   0  10   3      572.24      545.58      8.12 o
   1  10   3      182.24      155.32      3.95 o
   2  10   3      269.77      275.20      5.20 o
   3  10   3      117.48      106.25      3.40 o
   4  10   3       30.01       30.24      2.53 o
   5  10   3       85.22       87.82      3.36 o
   6  10   3        1.04       -1.92      1.92 o
   7  10   3        7.38       10.45      3.26 o
   8  10   3       45.56       47.11      3.54 o
   9  10   3        7.44       11.26      2.77 o
  10  10   3        3.04        5.91      2.77 o
  11  10   3        2.54       -2.39      2.75 o
  12  10   3       17.45       23.05      4.99 o
  13  10   3        0.32       -4.89      4.89 o
 -12  11   3        2.47       -3.40      6.65 o
 -11  11   3        1.70       -1.00      6.49 o
 -10  11   3       14.47       21.78      6.61 o
  -9  11   3        0.92        0.54      3.07 o
  -8  11   3       36.15       45.77      3.18 o
  -7  11   3       19.42       20.38      3.14 o
  -6  11   3      136.85      138.92      4.51 o
  -5  11   3       28.50       32.75      4.45 o
  -4  11   3      154.52      140.79      4.23 o
  -3  11   3       87.11       75.86     11.32 o
  -2  11   3       36.78       37.26      3.48 o
  -1  11   3       71.81       67.36      3.39 o
   0  11   3        3.40        2.33      1.76 o
   1  11   3       72.31       64.68      4.66 o
   2  11   3       37.22       38.41      2.34 o
   3  11   3       86.14       78.93      3.07 o
   4  11   3      152.57      144.70      5.42 o
   5  11   3       28.89       33.63      2.99 o
   6  11   3      138.13      139.24      4.32 o
   7  11   3       19.19       14.35      2.51 o
   8  11   3       37.19       42.38      4.09 o
   9  11   3        0.90       -2.66      3.54 o
  10  11   3       14.51       19.20      3.16 o
  11  11   3        1.62       -1.19      3.15 o
  12  11   3        2.35        0.79      3.39 o
 -12  12   3       13.51       21.99      8.42 o
 -11  12   3        4.15        5.77      3.11 o
 -10  12   3        4.73        0.92      2.73 o
  -9  12   3        3.63        3.47      2.48 o
  -8  12   3        2.28        3.46      2.17 o
  -7  12   3        0.30        2.96      2.00 o
  -6  12   3       18.17       15.75      2.24 o
  -5  12   3       36.32       29.06      2.48 o
  -4  12   3        3.22        1.61      2.11 o
  -3  12   3       39.36       34.23      2.92 o
  -2  12   3       68.63       70.24      3.16 o
  -1  12   3       80.81       81.09      3.46 o
   0  12   3      221.60      199.23      7.64 o
   1  12   3       82.13       78.57      3.63 o
   2  12   3       69.92       66.48      2.88 o
   3  12   3       38.82       37.92      2.45 o
   4  12   3        3.65        4.46      1.96 o
   5  12   3       35.62       32.74      2.66 o
   6  12   3       18.15       15.85      4.93 o
   7  12   3        0.35        1.47      2.32 o
   8  12   3        2.33       -1.99      3.06 o
   9  12   3        3.70        2.47      2.75 o
  10  12   3        4.93        1.97      2.95 o
  11  12   3        4.13        2.55      3.53 o
  12  12   3       13.47       21.30      5.51 o
 -10  13   3        2.99       -0.41      7.08 o
  -9  13   3        1.07        3.62      6.30 o
  -8  13   3       33.14       46.73      7.46 o
  -7  13   3        2.47        3.01      2.96 o
  -6  13   3       32.49       36.40      2.84 o
  -5  13   3       30.33       33.92      2.75 o
  -4  13   3       10.19        7.77      3.63 o
  -3  13   3        3.15        2.61      1.77 o
  -2  13   3       37.22       36.21      2.67 o
  -1  13   3       13.39       13.79      2.26 o
   0  13   3       13.62       13.44      2.23 o
   1  13   3       13.60       12.12      4.49 o
   2  13   3       36.79       32.08      2.93 o
   3  13   3        3.00        2.28      2.25 o
   4  13   3       10.74        6.72      2.46 o
   5  13   3       30.12       29.36      3.28 o
   6  13   3       32.83       32.29      3.38 o
   7  13   3        2.52        0.97      2.79 o
   8  13   3       32.51       38.76      4.08 o
   9  13   3        0.97        3.77      3.81 o
  10  13   3        2.84        5.07      3.87 o
  -9  14   3        6.06        9.58      7.18 o
  -8  14   3        5.61        9.48      6.15 o
  -7  14   3        9.52       13.29      6.15 o
  -6  14   3        0.10       -0.56      4.93 o
  -5  14   3        1.85        3.93      2.16 o
  -4  14   3       20.41       22.79      5.43 o
  -3  14   3        3.67        0.75      1.90 o
  -2  14   3        0.06       -1.94      1.97 o
  -1  14   3        6.13        5.35      2.13 o
   0  14   3        2.49       -1.04      2.02 o
   1  14   3        6.29        1.35      2.21 o
   2  14   3        0.02        2.25      2.35 o
   3  14   3        3.47        1.03      3.38 o
   4  14   3       20.29       24.08      3.18 o
   5  14   3        1.75        0.58      2.61 o
   6  14   3        0.12        1.92      3.73 o
   7  14   3        9.44        7.57      3.25 o
   8  14   3        5.49        4.66      3.54 o
   9  14   3        6.19       10.38      3.91 o
  -8  15   3        0.68        2.25      6.83 o
  -7  15   3       10.95       14.01      6.83 o
  -6  15   3        6.26        6.33      6.27 o
  -5  15   3        3.16       -3.09      5.27 o
  -4  15   3        2.57        6.68      5.18 o
  -3  15   3        0.31        0.52      5.18 o
  -2  15   3       11.34       16.31      2.62 o
  -1  15   3        6.75        6.99      2.41 o
   0  15   3        3.58        3.73      2.45 o
   1  15   3        6.64        3.59      3.62 o
   2  15   3       11.00       15.91      3.23 o
   3  15   3        0.29       -0.42      4.77 o
   4  15   3        2.56       -1.68      2.65 o
   5  15   3        2.98        5.12      3.05 o
   6  15   3        6.44        7.92      3.13 o
   7  15   3       10.87        5.69      3.31 o
   8  15   3        0.64        3.66      3.48 o
  -6  16   3        1.59       -0.56      6.77 o
  -5  16   3        2.75        3.43      6.15 o
  -4  16   3        0.96       -5.05      5.37 o
  -3  16   3        3.68        0.59      5.18 o
  -2  16   3        9.06        7.26      3.71 o
  -1  16   3        7.33        7.91      8.19 o
   0  16   3        0.22       -2.18      2.38 o
   1  16   3        7.12       14.14      5.65 o
   2  16   3        9.27       13.13      2.97 o
   3  16   3        3.77       -2.00      3.95 o
   4  16   3        0.95        6.20      4.77 o
   5  16   3        2.74       -1.50      3.03 o
   6  16   3        1.60        1.62      3.25 o
  -3  17   3        1.99        1.78      5.87 o
  -2  17   3        1.62       -0.94      5.30 o
  -1  17   3        1.96        3.62      5.52 o
   0  17   3        0.99        3.49      3.46 o
   1  17   3        1.97        5.83      3.07 o
   2  17   3        1.59        4.56      4.26 o
   3  17   3        2.04        2.52      3.19 o
   0   0   4     8293.52     8356.23    153.91 o
   1   0   4      314.99      360.60      4.21 o
   2   0   4        4.24        1.75      0.66 o
   3   0   4      275.13      260.21      3.90 o
   4   0   4      194.76      196.49      3.31 o
   5   0   4     1297.73     1235.20     15.37 o
   6   0   4      556.84      573.49      8.07 o
   7   0   4       79.73       89.68      4.08 o
   8   0   4       35.29       34.58      2.14 o
   9   0   4       33.43       39.43      2.39 o
  10   0   4        5.35        6.33      1.91 o
  11   0   4       15.28       12.77      2.26 o
  12   0   4      126.26      138.39      5.75 o
  13   0   4        0.48       -2.57      5.63 o
  14   0   4       22.69       20.10      4.11 o
  15   0   4        1.33        2.00      5.80 o
  16   0   4        3.58       -2.46      6.65 o
 -15   1   4        4.98        5.30      5.77 o
 -14   1   4        5.32        9.11      5.55 o
 -13   1   4       13.33       12.61      3.51 o
 -12   1   4       24.78       23.62      2.66 o
 -11   1   4       49.93       51.50      2.99 o
 -10   1   4      246.44      232.57      5.06 o
  -9   1   4      102.58       94.21      3.18 o
  -8   1   4      318.89      298.16      7.93 o
  -7   1   4      155.45      168.11      3.63 o
  -6   1   4      527.55      541.68      8.26 o
  -5   1   4     1213.74     1272.42     15.67 o
  -4   1   4       91.66       87.15      3.31 o
  -3   1   4      425.71      457.12      6.19 o
  -2   1   4      385.34      377.41      5.12 o
  -1   1   4     5210.09     5469.56     54.54 o
   0   1   4     6445.06     6643.41     66.28 o
   1   1   4     5227.33     5461.36     54.52 o
   2   1   4      376.03      371.97      5.05 o
   3   1   4      428.92      461.32      6.15 o
   4   1   4       82.87       79.44      1.91 o
   5   1   4     1206.85     1246.62     19.42 o
   6   1   4      539.33      557.02      7.81 o
   7   1   4      153.59      172.77      3.67 o
   8   1   4      321.58      308.56      7.91 o
   9   1   4      104.06       97.77      3.26 o
  10   1   4      241.41      230.00      5.04 o
  11   1   4       48.63       53.50      3.98 o
  12   1   4       24.76       28.95      7.47 o
  13   1   4       13.58       17.78      3.72 o
  14   1   4        5.35       -0.56      3.71 o
  15   1   4        5.08        3.59      6.18 o
  16   1   4        2.36        8.14      6.86 o
 -14   2   4       46.32       45.49      6.40 o
 -13   2   4       19.24       21.62      3.63 o
 -12   2   4      146.36      139.10      4.51 o
 -11   2   4       14.24       16.36      2.38 o
 -10   2   4       99.64       95.63      3.44 o
  -9   2   4       21.27       16.99      1.98 o
  -8   2   4      188.41      182.77      4.08 o
  -7   2   4      148.73      155.43      6.42 o
  -6   2   4      658.21      643.32     10.51 o
  -5   2   4      506.02      498.81      7.04 o
  -4   2   4      124.17      115.95      3.14 o
  -3   2   4      447.84      464.25      5.57 o
  -2   2   4     1088.98     1095.42     12.46 o
  -1   2   4     5443.04     5785.28     57.55 o
   0   2   4      673.93      602.47      6.57 o
   1   2   4     5462.78     5732.19     66.36 o
   2   2   4     1104.52     1097.28     13.51 o
   3   2   4      442.28      450.55      7.82 o
   4   2   4      123.74      115.14      2.25 o
   5   2   4      505.52      504.16      6.96 o
   6   2   4      653.51      634.67      8.76 o
   7   2   4      145.21      158.50      3.45 o
   8   2   4      191.40      180.84      4.06 o
   9   2   4       21.60       25.29      2.17 o
  10   2   4      100.71       96.50      4.79 o
  11   2   4       15.05        8.45      3.08 o
  12   2   4      143.55      138.36      6.60 o
  13   2   4       19.21       16.56      3.91 o
  14   2   4       45.71       52.08      7.11 o
  15   2   4        2.65        9.43      4.38 o
  16   2   4        5.80        6.74      7.14 o
 -14   3   4        3.63        3.99      4.96 o
 -13   3   4       16.22       23.43      3.80 o
 -12   3   4        2.95       -0.81      2.90 o
 -11   3   4        8.71        8.86      2.22 o
 -10   3   4      110.29      102.19      4.50 o
  -9   3   4      112.25      107.51      4.33 o
  -8   3   4     1069.42     1007.97     14.39 o
  -7   3   4      216.10      210.13      4.23 o
  -6   3   4      378.69      346.13      5.53 o
  -5   3   4      277.70      273.96      4.45 o
  -4   3   4      527.71      600.78      6.83 o
  -3   3   4     2344.91     2378.83     24.06 o
  -2   3   4      340.15      368.78      4.35 o
  -1   3   4      120.86      129.33      2.58 o
   0   3   4      112.07      127.21      2.48 o
   1   3   4      124.86      131.61      2.48 o
   2   3   4      329.83      359.95      5.30 o
   3   3   4     2340.39     2326.92     34.40 o
   4   3   4      547.71      611.40     11.59 o
   5   3   4      277.17      272.53      5.82 o
   6   3   4      383.04      346.06      5.36 o
   7   3   4      220.90      216.45      4.06 o
   8   3   4     1055.61     1019.50     13.56 o
   9   3   4      111.65      105.55      6.89 o
  10   3   4      110.09      103.35      5.06 o
  11   3   4        8.53        5.26      3.23 o
  12   3   4        3.24        4.41      3.45 o
  13   3   4       16.27       19.08      5.05 o
  14   3   4        3.77        7.16      4.11 o
  15   3   4        5.08        8.78      4.65 o
  16   3   4       12.31       14.54      7.77 o
 -14   4   4       63.94       68.20      7.36 o
 -13   4   4       25.53       26.43      4.14 o
 -12   4   4      150.79      153.04      7.19 o
 -11   4   4       35.28       43.94      5.02 o
 -10   4   4       93.96       87.38      4.33 o
  -9   4   4       81.45       84.60      3.14 o
  -8   4   4      224.72      215.88      4.55 o
  -7   4   4       56.06       51.01      2.26 o
  -6   4   4       46.06       42.77      2.20 o
  -5   4   4      274.37      282.49      4.79 o
  -4   4   4       55.00       68.44      1.57 o
  -3   4   4      873.88      870.12     12.28 o
  -2   4   4      130.00      128.72      3.34 o
  -1   4   4     1768.93     1983.81     29.82 o
   0   4   4     1007.63     1041.42     12.87 o
   1   4   4     1801.61     2004.88     23.82 o
   2   4   4      128.54      124.55      3.00 o
   3   4   4      880.45      856.69     11.22 o
   4   4   4       50.86       58.41      3.01 o
   5   4   4      280.99      288.25      9.97 o
   6   4   4       47.99       44.50      4.85 o
   7   4   4       54.60       51.93      4.01 o
   8   4   4      220.89      223.82      6.33 o
   9   4   4       81.36       84.40      4.40 o
  10   4   4       94.59       95.15      4.81 o
  11   4   4       36.11       46.75      4.15 o
  12   4   4      150.62      174.46      7.03 o
  13   4   4       25.57       39.75      9.72 o
  14   4   4       63.27       71.39      9.75 o
  15   4   4        1.40       -0.85      4.42 o
  16   4   4        3.29        6.09      6.89 o
 -15   5   4        0.70       -0.44      5.83 o
 -14   5   4       21.00       30.39      6.68 o
 -13   5   4        0.90        3.24      5.18 o
 -12   5   4        2.82        3.85      3.22 o
 -11   5   4       35.77       30.86      3.40 o
 -10   5   4       91.96       85.10      4.49 o
  -9   5   4       30.78       25.87      2.91 o
  -8   5   4      478.90      443.37      9.17 o
  -7   5   4      574.25      538.21     10.41 o
  -6   5   4      283.64      293.01      4.97 o
  -5   5   4      287.37      284.96      4.93 o
  -4   5   4       34.93       26.49      0.95 o
  -3   5   4      117.90      152.62      4.07 o
  -2   5   4      147.43      180.12      5.82 o
  -1   5   4      963.40     1084.38     13.79 o
   0   5   4        2.43        3.56      0.57 o
   1   5   4      954.59     1081.11     13.57 o
   2   5   4      142.74      171.37      3.28 o
   3   5   4      120.13      153.04      5.67 o
   4   5   4       34.57       24.93      1.67 o
   5   5   4      290.90      285.39      6.30 o
   6   5   4      285.94      284.05      6.66 o
   7   5   4      583.20      562.40     10.73 o
   8   5   4      470.49      445.24      9.60 o
   9   5   4       28.78       26.67      4.74 o
  10   5   4       93.70       98.68      5.24 o
  11   5   4       35.25       32.89      4.13 o
  12   5   4        2.98        5.28      3.65 o
  13   5   4        1.02       -1.14      3.97 o
  14   5   4       20.90       27.47      5.18 o
  15   5   4        0.74        1.43      5.06 o
 -15   6   4        4.25        1.34      6.77 o
 -14   6   4        3.21        3.15      6.11 o
 -13   6   4       18.12       27.80      6.46 o
 -12   6   4       61.68       62.99      7.11 o
 -11   6   4       66.24       67.32      6.93 o
 -10   6   4       29.54       29.83      3.38 o
  -9   6   4       65.64       65.62      3.95 o
  -8   6   4       65.71       64.31      4.77 o
  -7   6   4      107.81       99.20      4.02 o
  -6   6   4       85.29       79.33      3.62 o
  -5   6   4       41.23       48.19      1.80 o
  -4   6   4       32.06       32.99      1.42 o
  -3   6   4      666.11      684.37     11.90 o
  -2   6   4      366.64      388.46      7.48 o
  -1   6   4      274.92      258.51      3.28 o
   0   6   4       35.71       27.39      1.03 o
   1   6   4      260.48      236.08      4.14 o
   2   6   4      355.11      384.01      5.91 o
   3   6   4      684.08      713.27      9.69 o
   4   6   4       32.79       34.15      2.01 o
   5   6   4       42.67       46.94      2.29 o
   6   6   4       83.23       73.05      3.64 o
   7   6   4      107.44      100.03      6.72 o
   8   6   4       65.73       55.18      3.86 o
   9   6   4       68.09       65.71      4.38 o
  10   6   4       29.51       30.57      3.86 o
  11   6   4       64.88       60.04      5.65 o
  12   6   4       61.78       68.83      7.85 o
  13   6   4       17.70       18.11      4.69 o
  14   6   4        3.37        4.47      4.57 o
  15   6   4        4.33       -1.08      5.20 o
 -15   7   4        1.29       -2.00      6.77 o
 -14   7   4        1.76        3.53      6.58 o
 -13   7   4        8.21        9.45      6.11 o
 -12   7   4       25.63       28.67      6.02 o
 -11   7   4       26.87       19.97      5.71 o
 -10   7   4       18.36       12.79      4.65 o
  -9   7   4       37.93       43.42      3.49 o
  -8   7   4       35.80       32.22      5.44 o
  -7   7   4      215.10      218.42      5.95 o
  -6   7   4       36.93       36.58      2.80 o
  -5   7   4      159.76      155.10      4.77 o
  -4   7   4      309.63      308.39      4.88 o
  -3   7   4        3.55        3.35      1.14 o
  -2   7   4      105.04      104.72      1.79 o
  -1   7   4      148.57      164.53      2.50 o
   0   7   4       40.79       41.10      2.62 o
   1   7   4      147.42      157.94      4.36 o
   2   7   4      106.37      100.31      3.34 o
   3   7   4        4.67        6.06      1.41 o
   4   7   4      311.78      297.09      5.44 o
   5   7   4      164.54      159.73      3.95 o
   6   7   4       34.72       28.47      2.17 o
   7   7   4      211.63      205.52      6.18 o
   8   7   4       36.88       26.44      5.01 o
   9   7   4       40.99       40.75      3.78 o
  10   7   4       18.28       19.73      3.62 o
  11   7   4       25.73       23.77      5.09 o
  12   7   4       25.52       27.73      4.70 o
  13   7   4        8.19       10.75      4.54 o
  14   7   4        1.72        3.50      5.05 o
  15   7   4        1.22        9.69      5.99 o
 -14   8   4        1.65       -2.31      7.05 o
 -13   8   4       16.22       21.21      6.96 o
 -12   8   4        4.75        1.00      5.21 o
 -11   8   4       26.73       27.77      6.43 o
 -10   8   4        1.65        3.90      4.80 o
  -9   8   4       23.90       29.39      5.52 o
  -8   8   4       30.69       31.12      3.07 o
  -7   8   4       73.77       74.82      3.90 o
  -6   8   4      141.41      125.57      6.21 o
  -5   8   4       44.25       47.33      4.68 o
  -4   8   4      109.22      103.01      2.51 o
  -3   8   4      254.46      285.30      5.08 o
  -2   8   4       14.30       18.36      1.46 o
  -1   8   4      379.03      379.30      5.85 o
   0   8   4      146.89      145.56      3.22 o
   1   8   4      371.86      364.73      5.97 o
   2   8   4       13.44       18.80      2.19 o
   3   8   4      262.28      283.13      5.20 o
   4   8   4      110.35       98.02      3.18 o
   5   8   4       42.20       44.78      2.47 o
   6   8   4      140.70      129.88      3.98 o
   7   8   4       73.97       73.24      3.23 o
   8   8   4       29.76       27.29      4.59 o
   9   8   4       23.09       27.67      3.72 o
  10   8   4        1.50        5.83      3.44 o
  11   8   4       28.22       41.52      4.71 o
  12   8   4        5.03        4.66      4.14 o
  13   8   4       15.96       20.35      4.94 o
  14   8   4        1.65       -1.38      5.22 o
 -14   9   4        3.10       -6.49      7.02 o
 -13   9   4        6.83        7.27      7.14 o
 -12   9   4       10.00       12.04      6.71 o
 -11   9   4        0.70       -5.49      5.49 o
 -10   9   4        4.71        5.87      5.43 o
  -9   9   4       22.21       24.58      5.68 o
  -8   9   4       47.28       34.54      5.71 o
  -7   9   4      120.43      129.81      8.17 o
  -6   9   4       64.50       62.75      3.64 o
  -5   9   4      381.13      373.73      6.03 o
  -4   9   4       74.86       82.45      2.42 o
  -3   9   4      179.22      168.50      3.44 o
  -2   9   4       84.67       74.69      3.03 o
  -1   9   4      125.39      121.90      2.91 o
   0   9   4      196.30      180.05      3.76 o
   1   9   4      124.10      122.43      3.21 o
   2   9   4       82.45       71.83      2.64 o
   3   9   4      182.76      172.10      4.62 o
   4   9   4       73.33       77.65      3.03 o
   5   9   4      384.32      368.66      6.83 o
   6   9   4       64.44       58.33      3.69 o
   7   9   4      119.01      126.29      4.26 o
   8   9   4       47.95       43.14      3.13 o
   9   9   4       22.86       18.58      2.85 o
  10   9   4        4.59        3.47      6.80 o
  11   9   4        0.63       -3.74      3.74 o
  12   9   4        9.94       14.66      4.60 o
  13   9   4        6.76       -0.60      4.66 o
  14   9   4        3.05        5.56      5.42 o
 -13  10   4       15.19       15.13      8.14 o
 -12  10   4        4.71       -1.37      6.05 o
 -11  10   4        6.77       13.35      6.11 o
 -10  10   4        1.74       -0.90      5.05 o
  -9  10   4        0.80       -3.40      5.09 o
  -8  10   4       48.48       55.38      6.61 o
  -7  10   4        5.98        6.25      1.76 o
  -6  10   4       12.19       12.37      1.80 o
  -5  10   4      137.91      128.95      3.76 o
  -4  10   4        4.04        3.04      1.62 o
  -3  10   4       53.15       60.10      5.40 o
  -2  10   4       58.03       52.39      2.09 o
  -1  10   4      596.48      564.37      8.27 o
   0  10   4       53.21       53.58      3.21 o
   1  10   4      592.69      545.12      8.41 o
   2  10   4       57.89       52.18      2.47 o
   3  10   4       51.03       59.00      2.65 o
   4  10   4        3.72        4.47      1.87 o
   5  10   4      140.56      132.32      4.06 o
   6  10   4       12.21       12.39      2.35 o
   7  10   4        6.03        4.43      2.32 o
   8  10   4       47.53       53.33      5.51 o
   9  10   4        0.79       -1.28      2.50 o
  10  10   4        1.85        5.87      2.89 o
  11  10   4        7.17        6.32      3.15 o
  12  10   4        4.67        2.85      3.44 o
  13  10   4       15.34       14.99      4.12 o
 -12  11   4        2.34        8.11      7.61 o
 -11  11   4        2.74        8.98      6.77 o
 -10  11   4        1.29       -0.19      5.71 o
  -9  11   4       33.20       38.18      3.13 o
  -8  11   4        0.88        0.74      2.28 o
  -7  11   4       52.85       56.99      3.14 o
  -6  11   4        7.39        9.92      1.92 o
  -5  11   4      168.96      155.63      4.34 o
  -4  11   4       35.83       33.61      2.21 o
  -3  11   4       57.39       52.06      2.52 o
  -2  11   4        2.82        2.99      1.51 o
  -1  11   4        9.31        5.68      2.28 o
   0  11   4       38.60       40.49      2.18 o
   1  11   4        9.10        7.64      1.69 o
   2  11   4        2.94        3.95      1.65 o
   3  11   4       56.60       48.11      2.70 o
   4  11   4       35.13       32.08      2.45 o
   5  11   4      167.81      162.12      4.57 o
   6  11   4        7.26        9.06      2.31 o
   7  11   4       54.96       60.63      3.45 o
   8  11   4        0.90        5.98      2.45 o
   9  11   4       32.91       30.87      3.37 o
  10  11   4        1.22        2.41      3.02 o
  11  11   4        2.76        1.78      3.26 o
  12  11   4        2.25        4.14      3.63 o
 -11  12   4        4.81       10.67      7.61 o
 -10  12   4        0.42       -0.37      6.58 o
  -9  12   4        9.10       12.70      6.46 o
  -8  12   4        2.30        7.83      5.71 o
  -7  12   4       10.43       16.07      5.33 o
  -6  12   4        6.31        5.79      1.85 o
  -5  12   4       17.11       26.60      2.21 o
  -4  12   4        5.51        2.30      1.58 o
  -3  12   4       40.32       41.41      3.38 o
  -2  12   4        6.33        8.90      2.25 o
  -1  12   4       63.14       69.94      3.25 o
   0  12   4      177.63      174.76      5.12 o
   1  12   4       64.52       68.73      2.96 o
   2  12   4        6.61       10.10      1.95 o
   3  12   4       39.59       45.59      2.71 o
   4  12   4        5.21        3.55      2.03 o
   5  12   4       16.96       18.94      2.49 o
   6  12   4        6.20        4.98      2.33 o
   7  12   4       10.36       11.09      2.63 o
   8  12   4        2.44        1.48      2.59 o
   9  12   4        9.42       11.33      3.02 o
  10  12   4        0.46       -3.83      3.83 o
  11  12   4        4.64        8.24      4.50 o
 -10  13   4        0.44       -4.99      7.14 o
  -9  13   4        2.96       -0.87      6.61 o
  -8  13   4        0.30       10.54      6.36 o
  -7  13   4       13.50       10.58      5.58 o
  -6  13   4        4.07       -3.03      4.77 o
  -5  13   4       17.39        9.86      5.21 o
  -4  13   4        2.21        2.03      3.14 o
  -3  13   4        7.80        7.85      1.86 o
  -2  13   4       23.53       18.23      2.27 o
  -1  13   4        2.23       -0.85      1.78 o
   0  13   4        0.49        2.71      1.92 o
   1  13   4        2.06        2.35      2.08 o
   2  13   4       23.55       18.52      2.67 o
   3  13   4        7.91        7.26      2.43 o
   4  13   4        2.21        2.39      2.47 o
   5  13   4       17.37       23.57      3.24 o
   6  13   4        3.85        6.44      2.86 o
   7  13   4       13.23       23.45      4.43 o
   8  13   4        0.25       -1.35      3.12 o
   9  13   4        3.05        1.56      3.96 o
  10  13   4        0.48       -2.02      3.85 o
  -9  14   4        1.42       -0.47      7.21 o
  -8  14   4        1.75        4.65      6.99 o
  -7  14   4       14.40       16.44      6.74 o
  -6  14   4        0.32        0.62      5.68 o
  -5  14   4        0.20        7.58      5.37 o
  -4  14   4       12.19        9.36      5.21 o
  -3  14   4        0.30        0.55      1.99 o
  -2  14   4       49.53       63.47      5.26 o
  -1  14   4       14.38       21.32      3.63 o
   0  14   4        0.02       -0.55      2.06 o
   1  14   4       14.35       19.72      5.60 o
   2  14   4       49.32       51.58      7.60 o
   3  14   4        0.37       -2.39      2.39 o
   4  14   4       11.77        5.52      2.71 o
   5  14   4        0.16        4.32      3.12 o
   6  14   4        0.31        2.04      3.09 o
   7  14   4       14.48       20.33      3.70 o
   8  14   4        1.84       -4.01      4.01 o
   9  14   4        1.35       -3.40      3.63 o
  -7  15   4        3.28        3.18      6.61 o
  -6  15   4       19.04       12.26      6.71 o
  -5  15   4        4.89       -0.31      5.71 o
  -4  15   4        3.27       -2.56      5.21 o
  -3  15   4        6.24       13.54      5.52 o
  -2  15   4        2.11        4.71      4.99 o
  -1  15   4        1.02        4.41      2.34 o
   0  15   4       28.19       22.56      5.23 o
   1  15   4        1.02        0.47      3.71 o
   2  15   4        2.11        4.33      2.62 o
   3  15   4        5.95        3.49      3.79 o
   4  15   4        3.04       -2.60      2.60 o
   5  15   4        5.02       13.97      7.64 o
   6  15   4       19.19       23.92      6.52 o
   7  15   4        3.15       -0.61      3.42 o
  -5  16   4        0.25       -0.34      6.52 o
  -4  16   4        0.39       -5.62      5.62 o
  -3  16   4        2.04        4.80      5.99 o
  -2  16   4       12.36        1.15      5.46 o
  -1  16   4        0.66        9.73      5.27 o
   0  16   4       24.52       38.57      3.57 o
   1  16   4        0.69        0.79      4.85 o
   2  16   4       12.05       17.87      3.28 o
   3  16   4        2.12        0.18      5.18 o
   4  16   4        0.34       -0.78      3.00 o
   5  16   4        0.27       -1.70      6.04 o
  -2  17   4        2.55        0.53      5.49 o
  -1  17   4        0.43       -4.84      5.58 o
   0  17   4        1.07       -1.50      5.12 o
   1  17   4        0.42       -2.95      3.05 o
   2  17   4        2.53        5.74      3.20 o
   1   0   5     1735.62     1695.77     17.47 o
   2   0   5     2053.97     2046.79     24.21 o
   3   0   5       57.07       68.98      2.13 o
   4   0   5     1333.85     1282.37     15.80 o
   5   0   5        0.19        0.60      0.95 o
   6   0   5      171.92      165.56      3.44 o
   7   0   5       13.18       21.13      1.81 o
   8   0   5      134.78      133.32      3.50 o
   9   0   5       78.33       77.39      2.92 o
  10   0   5       19.35       16.86      2.13 o
  11   0   5        9.44        7.45      2.23 o
  12   0   5        8.33        6.54      3.17 o
  13   0   5      139.75      146.16      6.38 o
  14   0   5        0.07        3.19      3.57 o
  15   0   5       44.96       48.93      5.28 o
  16   0   5        0.18       -6.30      6.43 o
 -15   1   5        0.33        5.09      6.08 o
 -14   1   5       11.11       12.99      4.00 o
 -13   1   5       14.69       14.05      5.19 o
 -12   1   5       28.60       32.00      4.98 o
 -11   1   5       21.73       22.45      2.51 o
 -10   1   5        9.34       11.35      2.08 o
  -9   1   5      380.79      359.87      6.33 o
  -8   1   5      314.00      302.53      6.04 o
  -7   1   5      310.49      280.32      6.62 o
  -6   1   5      451.73      468.34      6.96 o
  -5   1   5      606.85      587.63      8.21 o
  -4   1   5       68.69       60.76      2.97 o
  -3   1   5      425.44      498.27      6.79 o
  -2   1   5      187.40      179.17      3.17 o
  -1   1   5      789.22      807.44      8.72 o
   0   1   5     5419.74     5474.33     54.62 o
   1   1   5      780.72      801.27      8.70 o
   2   1   5      184.02      177.20      2.60 o
   3   1   5      438.11      501.91      6.71 o
   4   1   5       65.67       57.91      2.64 o
   5   1   5      618.69      607.24      8.20 o
   6   1   5      447.93      468.12      6.91 o
   7   1   5      318.85      293.41      7.42 o
   8   1   5      311.21      294.40      5.40 o
   9   1   5      374.28      340.83      7.07 o
  10   1   5        8.79        9.12      2.59 o
  11   1   5       21.57       16.29      3.24 o
  12   1   5       29.19       29.50      5.21 o
  13   1   5       14.77       17.13      3.78 o
  14   1   5       10.91       10.86      4.04 o
  15   1   5        0.39        2.20      4.19 o
  16   1   5        1.73        0.00      7.02 o
 -15   2   5       25.76       27.20      6.71 o
 -14   2   5        0.83       -1.40      5.21 o
 -13   2   5      118.50      127.43      5.89 o
 -12   2   5        8.80       13.30      2.49 o
 -11   2   5       69.98       67.40      3.21 o
 -10   2   5       40.30       43.16      2.64 o
  -9   2   5      240.22      229.18      4.92 o
  -8   2   5       46.55       44.39      2.30 o
  -7   2   5       90.66       90.52      5.19 o
  -6   2   5      139.04      139.46      3.18 o
  -5   2   5      869.79      885.60     11.47 o
  -4   2   5      265.64      275.57      4.34 o
  -3   2   5      932.25      882.62     11.18 o
  -2   2   5      692.43      704.26      7.68 o
  -1   2   5      346.99      356.44      3.82 o
   0   2   5      386.88      453.09      5.23 o
   1   2   5      368.70      364.66      5.20 o
   2   2   5      691.99      694.10      9.15 o
   3   2   5      935.55      892.31     13.96 o
   4   2   5      260.30      269.19      5.56 o
   5   2   5      857.55      870.87     11.33 o
   6   2   5      135.50      142.71      3.07 o
   7   2   5       90.12       97.42      2.77 o
   8   2   5       44.10       49.02      3.60 o
   9   2   5      246.19      232.31      6.59 o
  10   2   5       41.11       46.28      5.10 o
  11   2   5       68.38       66.50      4.42 o
  12   2   5        8.67        9.34      4.35 o
  13   2   5      118.69      117.85      6.03 o
  14   2   5        0.84       -1.31      3.86 o
  15   2   5       25.59       32.13      5.22 o
  16   2   5        1.74        4.34      4.89 o
 -14   3   5        4.36       14.85      5.65 o
 -13   3   5       17.45       21.35      4.00 o
 -12   3   5        8.44        8.75      2.56 o
 -11   3   5      108.53      105.59      3.89 o
 -10   3   5       13.59       15.81      2.21 o
  -9   3   5      156.34      152.89      4.02 o
  -8   3   5        6.33        7.68      1.63 o
  -7   3   5      579.47      546.43      8.60 o
  -6   3   5      402.24      396.39      6.66 o
  -5   3   5      202.94      202.54      3.76 o
  -4   3   5      142.61      144.20      3.53 o
  -3   3   5       91.12       78.12      1.81 o
  -2   3   5     2958.66     3168.35     31.68 o
  -1   3   5      905.40      968.27      9.19 o
   0   3   5      134.54      161.20      3.20 o
   1   3   5      908.30      971.37     12.20 o
   2   3   5     2935.67     3083.83     36.84 o
   3   3   5       93.97       78.73      2.32 o
   4   3   5      140.81      136.56      4.27 o
   5   3   5      200.61      208.31      5.01 o
   6   3   5      407.33      399.31      8.12 o
   7   3   5      589.91      568.24      8.10 o
   8   3   5        5.44        5.51      2.28 o
   9   3   5      150.40      146.31      8.36 o
  10   3   5       14.61        7.92      3.10 o
  11   3   5      107.99      100.44      5.06 o
  12   3   5        8.51        5.81      3.55 o
  13   3   5       17.10       20.79      6.11 o
  14   3   5        4.33       11.06      4.32 o
  15   3   5       10.33       14.46      4.70 o
  16   3   5        0.61       -4.56      4.56 o
 -13   4   5       68.54       80.93      5.13 o
 -12   4   5       10.92        9.51      3.28 o
 -11   4   5      105.30      105.55      4.87 o
 -10   4   5       60.64       59.58      2.97 o
  -9   4   5       15.19       17.30      3.42 o
  -8   4   5      111.12      100.65      3.13 o
  -7   4   5       82.39       81.45      4.06 o
  -6   4   5      190.38      191.50      3.86 o
  -5   4   5      148.65      157.19      4.74 o
  -4   4   5      147.25      160.41      2.47 o
  -3   4   5     1136.57     1187.62     12.39 o
  -2   4   5      808.70      844.79      9.62 o
  -1   4   5     1523.49     1597.62     19.53 o
   0   4   5     2370.56     2454.71     29.08 o
   1   4   5     1562.46     1634.67     19.65 o
   2   4   5      821.84      866.99     11.67 o
   3   4   5     1118.93     1138.96     14.80 o
   4   4   5      150.70      164.31      3.55 o
   5   4   5      143.78      147.78      4.43 o
   6   4   5      186.57      194.67      5.31 o
   7   4   5       80.31       71.23      3.62 o
   8   4   5      113.72      103.53      4.47 o
   9   4   5       14.97       12.99      3.60 o
  10   4   5       60.05       66.71      4.17 o
  11   4   5      105.21       98.61      5.24 o
  12   4   5       11.18        8.85      5.02 o
  13   4   5       67.83       64.70      5.42 o
  14   4   5        7.37        5.95      4.53 o
  15   4   5        9.05       17.39      5.02 o
 -14   5   5        3.89       -2.78      5.49 o
 -13   5   5       22.09       22.27      5.90 o
 -12   5   5        4.68        3.32      3.15 o
 -11   5   5        3.90       -0.38      4.34 o
 -10   5   5        4.90       -0.03      3.15 o
  -9   5   5       29.52       25.71      3.03 o
  -8   5   5      381.70      366.87      6.38 o
  -7   5   5      722.55      649.51      9.46 o
  -6   5   5      254.32      257.62      4.67 o
  -5   5   5       48.55       52.87      1.44 o
  -4   5   5      190.44      200.41      2.94 o
  -3   5   5      257.03      281.83      6.11 o
  -2   5   5      177.37      173.37      4.49 o
  -1   5   5      113.07      108.99      2.20 o
   0   5   5       32.41       27.31      2.20 o
   1   5   5      111.59      107.83      4.20 o
   2   5   5      182.31      182.11      3.66 o
   3   5   5      249.14      269.58      4.72 o
   4   5   5      187.71      198.23      4.06 o
   5   5   5       50.69       54.45      3.08 o
   6   5   5      261.43      272.93      6.54 o
   7   5   5      715.10      667.51     12.34 o
   8   5   5      385.10      380.84      9.56 o
   9   5   5       29.98       25.77      3.42 o
  10   5   5        4.20        2.67      2.84 o
  11   5   5        4.08        8.80      3.32 o
  12   5   5        4.34        2.68      3.61 o
  13   5   5       22.25       25.92      7.00 o
  14   5   5        4.10        4.20      4.59 o
  15   5   5        4.88        3.88      5.13 o
 -14   6   5       14.76       22.12      6.71 o
 -13   6   5        4.91        0.94      5.43 o
 -12   6   5       18.76       16.35      5.87 o
 -11   6   5       53.85       48.25      4.21 o
 -10   6   5       14.15       14.52      4.21 o
  -9   6   5       90.30       96.11      4.71 o
  -8   6   5       54.91       60.22      3.74 o
  -7   6   5      312.73      295.17      7.23 o
  -6   6   5       49.64       41.98      4.52 o
  -5   6   5       99.40       99.96      2.57 o
  -4   6   5       10.71       10.06      2.37 o
  -3   6   5       17.21       21.02      2.46 o
  -2   6   5      500.54      525.82      9.53 o
  -1   6   5      257.70      260.89      3.37 o
   0   6   5      332.12      314.72      4.10 o
   1   6   5      249.17      243.16      5.66 o
   2   6   5      504.83      506.14      7.46 o
   3   6   5       17.82       19.46      1.57 o
   4   6   5        9.44        6.11      1.57 o
   5   6   5      101.03       90.27      3.08 o
   6   6   5       48.06       47.96      3.22 o
   7   6   5      310.74      287.99      7.41 o
   8   6   5       56.52       50.23      5.71 o
   9   6   5       89.75       98.95      4.92 o
  10   6   5       13.86       10.98      3.33 o
  11   6   5       54.14       60.27     12.32 o
  12   6   5       18.71       18.54      4.23 o
  13   6   5        4.76        3.42      3.94 o
  14   6   5       14.87       16.90      5.43 o
  15   6   5        6.62        5.34      5.24 o
 -14   7   5        1.58        4.68      6.43 o
 -13   7   5       13.33       18.62      6.46 o
 -12   7   5        0.73       -4.65      4.65 o
 -11   7   5       15.68       14.79      5.58 o
 -10   7   5       42.66       50.78      3.99 o
  -9   7   5       30.34       32.59      3.54 o
  -8   7   5      124.82      130.00      5.12 o
  -7   7   5       84.32       76.64      3.94 o
  -6   7   5      139.96      131.90      5.80 o
  -5   7   5      275.90      267.63      7.47 o
  -4   7   5      350.75      346.12      7.99 o
  -3   7   5      432.60      441.23      9.94 o
  -2   7   5       69.56       75.87      3.56 o
  -1   7   5      145.21      135.85      2.84 o
   0   7   5        6.90        4.71      0.81 o
   1   7   5      146.52      138.15      3.18 o
   2   7   5       66.54       71.14      2.54 o
   3   7   5      425.24      422.54      6.83 o
   4   7   5      356.69      349.33      6.06 o
   5   7   5      274.28      252.83      5.15 o
   6   7   5      133.98      124.59      4.22 o
   7   7   5       84.90       86.09      3.45 o
   8   7   5      126.85      121.77     11.70 o
   9   7   5       30.55       34.24     11.70 o
  10   7   5       40.89       41.49      4.23 o
  11   7   5       15.61       15.92      3.90 o
  12   7   5        0.69        0.71      3.81 o
  13   7   5       13.65       16.45      5.09 o
  14   7   5        1.62        8.16      5.29 o
 -14   8   5        0.10       -6.61      6.61 o
 -13   8   5        6.99        3.31      6.30 o
 -12   8   5       35.15       35.32      6.61 o
 -11   8   5        0.98        3.03      5.46 o
 -10   8   5       28.63       24.27      5.46 o
  -9   8   5       12.76        9.20      4.52 o
  -8   8   5       40.00       36.79      4.38 o
  -7   8   5       28.15       34.19      3.22 o
  -6   8   5       34.02       42.42      3.20 o
  -5   8   5      106.50      105.45      9.37 o
  -4   8   5      106.57      121.57      4.42 o
  -3   8   5      132.74      134.47      4.61 o
  -2   8   5      157.86      156.42      2.45 o
  -1   8   5       33.69       37.00      1.45 o
   0   8   5      258.18      238.09      8.22 o
   1   8   5       32.66       33.45      1.83 o
   2   8   5      158.44      158.14      3.67 o
   3   8   5      133.27      127.30      3.45 o
   4   8   5      106.50      119.41      3.54 o
   5   8   5      105.38      105.64      3.59 o
   6   8   5       34.00       33.73      2.62 o
   7   8   5       28.82       33.01      2.78 o
   8   8   5       40.00       40.66      3.06 o
   9   8   5       12.53       16.99      3.51 o
  10   8   5       27.68       32.47      4.22 o
  11   8   5        1.03       -0.37      3.78 o
  12   8   5       34.79       45.28      5.82 o
  13   8   5        7.07        6.63      4.84 o
  14   8   5        0.08       -0.61      5.20 o
 -13   9   5        0.12       -3.28      6.86 o
 -12   9   5       11.84       13.48      6.96 o
 -11   9   5        8.35        7.39      6.08 o
 -10   9   5       20.25       24.90      5.87 o
  -9   9   5        4.87       -2.71      4.24 o
  -8   9   5       36.04       43.65      5.68 o
  -7   9   5       10.60       12.31      2.91 o
  -6   9   5      204.91      189.94      5.96 o
  -5   9   5       12.59       10.82      1.24 o
  -4   9   5      179.66      178.71      3.49 o
  -3   9   5       31.69       35.47      1.51 o
  -2   9   5      238.61      228.20      5.79 o
  -1   9   5      223.86      222.93      4.16 o
   0   9   5       43.20       45.76      2.14 o
   1   9   5      219.99      214.29      4.38 o
   2   9   5      242.85      227.21      4.59 o
   3   9   5       32.28       35.30      3.17 o
   4   9   5      174.13      169.91      4.33 o
   5   9   5       12.51       11.14      2.06 o
   6   9   5      202.86      187.65      4.95 o
   7   9   5       10.95       10.38      2.55 o
   8   9   5       36.24       37.16      3.14 o
   9   9   5        4.67        2.29      2.59 o
  10   9   5       19.87       31.07      3.86 o
  11   9   5        8.24       12.81      3.30 o
  12   9   5       11.44       15.89      5.66 o
  13   9   5        0.08        2.15      4.89 o
 -13  10   5        1.62       -4.18      6.52 o
 -12  10   5       21.04       15.32      7.36 o
 -11  10   5        4.72       14.54      6.21 o
 -10  10   5        6.61        5.24      5.99 o
  -9  10   5        0.65        3.68      4.87 o
  -8  10   5        0.25       -3.62      4.18 o
  -7  10   5       28.66       32.94      2.29 o
  -6  10   5       28.99       30.78      2.02 o
  -5  10   5       29.89       30.04      1.68 o
  -4  10   5        4.26        3.77      1.06 o
  -3  10   5       48.97       51.76      3.43 o
  -2  10   5       15.01       13.46      1.39 o
  -1  10   5        3.16        4.93      1.29 o
   0  10   5      592.96      590.30     14.03 o
   1  10   5        3.17        1.04      1.48 o
   2  10   5       14.85       15.33      2.60 o
   3  10   5       50.16       46.73      2.50 o
   4  10   5        3.58        0.56      1.89 o
   5  10   5       28.83       28.36      3.10 o
   6  10   5       28.75       32.46      2.75 o
   7  10   5       27.86       29.12      2.97 o
   8  10   5        0.30        0.99      3.63 o
   9  10   5        0.76       -1.06      2.58 o
  10  10   5        6.65        6.59      3.02 o
  11  10   5        4.74        6.29      3.36 o
  12  10   5       21.03       31.79      4.11 o
  13  10   5        1.65       -1.40      3.90 o
 -12  11   5        1.26       -4.43      7.02 o
 -11  11   5        0.10       -5.30      6.46 o
 -10  11   5        5.24        7.24      5.96 o
  -9  11   5        9.26        2.40      5.99 o
  -8  11   5       33.16       26.61      5.90 o
  -7  11   5        9.56       17.07      5.18 o
  -6  11   5       55.20       69.29      6.77 o
  -5  11   5       44.82       46.89      5.58 o
  -4  11   5        8.92        6.60      2.73 o
  -3  11   5       14.45       19.68      2.08 o
  -2  11   5        1.30        2.19      1.22 o
  -1  11   5        1.37        0.52      1.31 o
   0  11   5        7.46        7.53      1.62 o
   1  11   5        1.38        1.34      1.59 o
   2  11   5        1.08        0.69      1.56 o
   3  11   5       15.16        9.87      2.01 o
   4  11   5        9.69        4.51      2.33 o
   5  11   5       44.13       45.00      3.41 o
   6  11   5       55.50       62.13      4.50 o
   7  11   5        9.59        9.91      2.69 o
   8  11   5       33.45       37.13      3.25 o
   9  11   5        9.05        5.20      2.89 o
  10  11   5        4.86        5.27      3.19 o
  11  11   5        0.08       -3.26      3.44 o
  12  11   5        1.34       -0.53      3.74 o
 -11  12   5        1.35        4.74      7.52 o
 -10  12   5        2.28       -5.99      5.99 o
  -9  12   5        2.64       -4.34      6.11 o
  -8  12   5        3.56       -5.37      5.37 o
  -7  12   5        4.70        9.14      5.46 o
  -6  12   5       13.27       17.22      5.62 o
  -5  12   5       16.67       23.02      5.43 o
  -4  12   5        6.60       14.54      4.84 o
  -3  12   5        0.85        0.57      1.41 o
  -2  12   5       33.82       40.48      2.52 o
  -1  12   5        8.26        7.41      2.76 o
   0  12   5       27.59       29.34      2.29 o
   1  12   5        8.42        6.84      4.25 o
   2  12   5       32.99       36.68      2.80 o
   3  12   5        0.96       -0.98      2.14 o
   4  12   5        6.64        6.33      2.15 o
   5  12   5       16.58       22.96      2.90 o
   6  12   5       13.56       14.19      2.75 o
   7  12   5        4.51        5.02      2.58 o
   8  12   5        3.41        6.13      2.79 o
   9  12   5        2.61        0.27      3.03 o
  10  12   5        2.43        0.88      3.30 o
  11  12   5        1.40        2.26      3.57 o
 -10  13   5        6.76        4.93      7.58 o
  -9  13   5        2.28        5.71      7.11 o
  -8  13   5        6.51        4.15      6.46 o
  -7  13   5        7.66        8.52      5.65 o
  -6  13   5       12.97       11.17      5.80 o
  -5  13   5        1.35       -1.31      4.71 o
  -4  13   5       24.17       29.23      5.77 o
  -3  13   5       11.79       15.85      5.33 o
  -2  13   5       11.28       12.62      2.06 o
  -1  13   5        4.23        4.60      2.02 o
   0  13   5       12.80        8.23      2.36 o
   1  13   5        4.40       -0.19      2.26 o
   2  13   5       10.86       12.97      4.13 o
   3  13   5       11.49        6.75      2.49 o
   4  13   5       24.21       26.33      3.18 o
   5  13   5        1.30        4.94      2.41 o
   6  13   5       12.86        9.46      2.76 o
   7  13   5        7.93        8.59      2.87 o
   8  13   5        6.53        4.78      2.96 o
   9  13   5        2.22        4.58      3.23 o
  10  13   5        7.10        5.17      3.59 o
  -9  14   5        4.75       11.54      7.64 o
  -8  14   5        5.88       14.32      7.49 o
  -7  14   5        2.96        1.65      6.61 o
  -6  14   5        2.08        2.09      6.02 o
  -5  14   5        3.21        3.15      5.65 o
  -4  14   5        5.70        4.90      5.24 o
  -3  14   5       11.96       13.41      5.30 o
  -2  14   5       40.18       43.40      6.21 o
  -1  14   5       33.34       43.08      3.21 o
   0  14   5       21.64       21.09      2.72 o
   1  14   5       34.13       35.17      7.35 o
   2  14   5       40.34       49.77      3.62 o
   3  14   5       11.65       10.28      2.77 o
   4  14   5        5.57        7.17      2.81 o
   5  14   5        3.21        7.21      5.65 o
   6  14   5        2.16        3.74      3.20 o
   7  14   5        2.92        1.49      3.24 o
   8  14   5        5.73        1.45      3.76 o
   9  14   5        4.77        7.79      4.12 o
  -7  15   5        4.66        7.52      7.33 o
  -6  15   5        2.85        3.62      6.49 o
  -5  15   5        8.64        8.77      6.33 o
  -4  15   5        2.46        7.02      5.93 o
  -3  15   5        6.99        7.89      5.74 o
  -2  15   5       13.40        7.24      5.49 o
  -1  15   5       16.86       19.37      5.74 o
   0  15   5        0.01       -0.52      3.70 o
   1  15   5       17.07       20.34      3.09 o
   2  15   5       13.54       20.11      8.44 o
   3  15   5        6.91        6.46      2.91 o
   4  15   5        2.61        4.16      3.04 o
   5  15   5        8.59       13.01      3.90 o
   6  15   5        2.85       -0.10      3.98 o
   7  15   5        4.70        3.47      5.80 o
  -5  16   5        4.78        0.75      6.65 o
  -4  16   5        1.00       -4.09      6.02 o
  -3  16   5        6.28        4.40      6.08 o
  -2  16   5        8.16        5.58      6.24 o
  -1  16   5       17.34       16.85      6.18 o
   0  16   5       17.56       16.94      5.99 o
   1  16   5       17.23       26.53      8.81 o
   2  16   5        7.86        9.53      4.80 o
   3  16   5        6.11       11.56      3.26 o
   4  16   5        1.08        2.72      4.99 o
   5  16   5        4.67        5.18      3.57 o
   0   0   6     2457.48     2489.82     35.92 o
   1   0   6      220.06      242.20      7.48 o
   2   0   6       15.98       11.60      0.97 o
   3   0   6      673.13      673.13      8.86 o
   4   0   6       11.22        7.22      1.53 o
   5   0   6     1146.95     1136.51     14.45 o
   6   0   6      263.93      243.96      4.46 o
   7   0   6      306.59      291.25      5.24 o
   8   0   6        9.20        8.42      1.69 o
   9   0   6       12.73       13.57      2.99 o
  10   0   6      323.23      311.05      6.12 o
  11   0   6        0.68       -0.47      2.61 o
  12   0   6      103.28       91.61      5.01 o
  13   0   6        2.92        8.46      3.52 o
  14   0   6       36.23       44.41      4.95 o
  15   0   6        0.55        5.19      4.42 o
  16   0   6       10.63       18.53      7.61 o
 -15   1   6        4.04        3.08      4.07 o
 -14   1   6        1.69        5.15      3.71 o
 -13   1   6       11.73       12.43      9.78 o
 -12   1   6       14.63       19.41      3.54 o
 -11   1   6       33.46       39.99      6.32 o
 -10   1   6      139.96      135.88      4.10 o
  -9   1   6       86.08       87.20      3.33 o
  -8   1   6      205.89      203.71      5.47 o
  -7   1   6       29.89       29.72      2.25 o
  -6   1   6      537.51      502.08      8.83 o
  -5   1   6      119.44      108.07      2.70 o
  -4   1   6      225.85      227.58      4.01 o
  -3   1   6     1256.85     1311.65     16.04 o
  -2   1   6      795.57      791.92      8.76 o
  -1   1   6     1086.25     1096.90     11.73 o
   0   1   6       50.06       49.88      1.98 o
   1   1   6     1096.61     1096.14     11.71 o
   2   1   6      786.90      787.79      8.75 o
   3   1   6     1246.32     1289.96     15.94 o
   4   1   6      239.29      246.65      4.00 o
   5   1   6      117.43      108.92      2.92 o
   6   1   6      546.70      510.98      7.71 o
   7   1   6       29.19       28.58      1.89 o
   8   1   6      198.83      200.41      4.35 o
   9   1   6       84.28       78.61      2.99 o
  10   1   6      140.68      135.66      5.46 o
  11   1   6       34.15       41.34      3.85 o
  12   1   6       14.34       15.86      4.99 o
  13   1   6       11.07       14.91      3.77 o
  14   1   6        1.73        4.74      3.91 o
  15   1   6        4.18        4.47      4.27 o
  16   1   6        3.39        3.56      6.86 o
 -15   2   6        2.93       -3.28      5.99 o
 -14   2   6       50.98       76.78      5.25 o
 -13   2   6       11.25        9.04      3.42 o
 -12   2   6      125.20      115.27      5.43 o
 -11   2   6        9.77        8.53      2.25 o
 -10   2   6       16.21       16.17      2.24 o
  -9   2   6       33.39       32.05      3.31 o
  -8   2   6      237.94      226.09      5.39 o
  -7   2   6      138.32      138.16      3.56 o
  -6   2   6       11.79       10.40      1.49 o
  -5   2   6      294.78      292.51      4.83 o
  -4   2   6        7.26        5.69      1.19 o
  -3   2   6      452.39      442.92      6.24 o
  -2   2   6      119.16      111.47      2.72 o
  -1   2   6      587.60      630.68      7.15 o
   0   2   6      900.17      815.52      8.93 o
   1   2   6      593.89      631.09      7.12 o
   2   2   6      116.66      109.57      2.58 o
   3   2   6      443.45      431.78      8.58 o
   4   2   6        8.97        4.60      2.66 o
   5   2   6      286.74      291.20      5.94 o
   6   2   6       10.98       12.46      1.31 o
   7   2   6      133.39      130.00      3.19 o
   8   2   6      234.44      231.04      6.29 o
   9   2   6       33.94       37.57      3.34 o
  10   2   6       17.78       16.70      5.65 o
  11   2   6       10.32        7.85      3.08 o
  12   2   6      126.42      130.65      6.14 o
  13   2   6       11.05        6.03      7.04 o
  14   2   6       50.04       59.77     10.76 o
  15   2   6        3.05        2.05      4.33 o
 -14   3   6        1.13       -5.27      5.27 o
 -13   3   6        3.28        2.96      3.20 o
 -12   3   6        3.47        2.63      2.29 o
 -11   3   6        4.11        7.91      2.24 o
 -10   3   6       36.95       40.06      2.62 o
  -9   3   6       20.25       13.93      2.42 o
  -8   3   6      496.64      449.36      8.53 o
  -7   3   6        0.47       -1.22      1.42 o
  -6   3   6      238.04      230.22      4.89 o
  -5   3   6      658.60      676.44      9.37 o
  -4   3   6       59.95       62.44      1.55 o
  -3   3   6       30.78       37.07      1.17 o
  -2   3   6     1078.90     1176.62     12.41 o
  -1   3   6      288.38      275.28      3.45 o
   0   3   6      691.94      746.43      9.75 o
   1   3   6      296.08      281.78      4.47 o
   2   3   6     1063.39     1143.98     14.66 o
   3   3   6       30.52       35.48      1.79 o
   4   3   6       56.52       50.60      2.14 o
   5   3   6      655.61      661.91     11.68 o
   6   3   6      245.60      249.71      6.01 o
   7   3   6        0.51       -0.61      3.71 o
   8   3   6      490.91      433.71      9.48 o
   9   3   6       19.22       18.23      3.08 o
  10   3   6       38.04       37.37      3.81 o
  11   3   6        3.63        2.42      3.46 o
  12   3   6        3.28        0.96      3.45 o
  13   3   6        3.28       -1.84      3.66 o
  14   3   6        1.03        4.06      4.13 o
  15   3   6        4.15        2.14      4.80 o
 -13   4   6        4.54        3.74      3.47 o
 -12   4   6       46.10       41.25      4.16 o
 -11   4   6        6.29        4.08      2.17 o
 -10   4   6       15.44       16.21      2.19 o
  -9   4   6       84.99       81.27      6.66 o
  -8   4   6       43.85       38.83      2.70 o
  -7   4   6       30.54       27.87      2.96 o
  -6   4   6      341.68      324.70      5.92 o
  -5   4   6       86.24       95.66      3.32 o
  -4   4   6        9.28        8.42      0.75 o
  -3   4   6      123.53      111.59      2.57 o
  -2   4   6      869.87      888.70      9.64 o
  -1   4   6      869.88      910.76     11.64 o
   0   4   6      116.59       96.78      2.35 o
   1   4   6      882.72      907.84     11.77 o
   2   4   6      860.34      878.30     11.63 o
   3   4   6      123.01      109.50      2.95 o
   4   4   6       10.96        9.61      2.22 o
   5   4   6       83.30       90.04      4.63 o
   6   4   6      336.40      321.52      9.67 o
   7   4   6       28.78       28.37      3.01 o
   8   4   6       42.22       39.57      7.16 o
   9   4   6       86.64       78.87      4.42 o
  10   4   6       15.47       17.21      3.20 o
  11   4   6        5.69        9.89      3.33 o
  12   4   6       46.14       47.28      4.78 o
  13   4   6        4.44        1.58      3.67 o
  14   4   6        5.78        0.75      4.44 o
  15   4   6        5.99        6.63      5.10 o
 -13   5   6       29.96       36.72      6.33 o
 -12   5   6       45.88       57.66      4.64 o
 -11   5   6        0.44       -3.04      3.04 o
 -10   5   6       35.17       34.82      2.60 o
  -9   5   6       44.01       49.18      2.86 o
  -8   5   6      380.05      358.00      6.32 o
  -7   5   6       45.17       38.81      2.08 o
  -6   5   6       60.81       60.53      2.20 o
  -5   5   6      221.27      225.59      3.83 o
  -4   5   6      202.52      193.58      2.85 o
  -3   5   6      566.08      533.93      6.15 o
  -2   5   6       43.85       42.86      1.28 o
  -1   5   6      305.45      293.28      4.84 o
   0   5   6       30.40       28.63      1.45 o
   1   5   6      304.08      293.81      4.83 o
   2   5   6       46.23       44.24      1.90 o
   3   5   6      559.45      525.39      7.86 o
   4   5   6      200.78      196.49      5.77 o
   5   5   6      221.51      228.84      4.74 o
   6   5   6       57.88       57.45      3.40 o
   7   5   6       43.64       40.21      3.65 o
   8   5   6      377.61      366.59      8.72 o
   9   5   6       45.56       49.62      4.88 o
  10   5   6       35.46       37.88      3.96 o
  11   5   6        0.50       -3.21      3.21 o
  12   5   6       46.75       51.42      5.03 o
  13   5   6       30.49       33.10      7.92 o
  14   5   6        2.07        3.03      4.45 o
  15   5   6        3.04        3.11      5.13 o
 -14   6   6        1.28       -1.50      5.93 o
 -13   6   6       27.74       28.30      6.52 o
 -12   6   6        7.12        7.86      5.33 o
 -11   6   6       15.61       11.71      3.52 o
 -10   6   6       77.16       73.25      4.41 o
  -9   6   6       37.02       31.12      3.52 o
  -8   6   6       58.19       57.14      3.85 o
  -7   6   6        0.30       -1.47      1.47 o
  -6   6   6      223.40      204.20      4.24 o
  -5   6   6       84.66       83.78      2.70 o
  -4   6   6      234.29      235.52     10.08 o
  -3   6   6      806.79      813.32     21.46 o
  -2   6   6        7.53        4.74      2.03 o
  -1   6   6      585.32      592.51      8.17 o
   0   6   6      436.67      443.28      5.64 o
   1   6   6      580.40      590.16      8.42 o
   2   6   6        7.33        3.96      1.34 o
   3   6   6      805.82      811.71     11.25 o
   4   6   6      229.41      238.32      6.18 o
   5   6   6       83.84       84.85      3.19 o
   6   6   6      223.97      206.22      4.82 o
   7   6   6        0.27        2.22      2.56 o
   8   6   6       57.27       59.42      4.05 o
   9   6   6       35.64       35.45      5.09 o
  10   6   6       77.49       70.62      5.44 o
  11   6   6       15.66       12.67      6.85 o
  12   6   6        7.33        5.86      3.90 o
  13   6   6       28.03       28.02      5.11 o
  14   6   6        1.39       -3.66      4.74 o
 -14   7   6        3.47        3.43      6.71 o
 -13   7   6        2.69        5.77      6.21 o
 -12   7   6       18.40       15.38      6.02 o
 -11   7   6       10.24       11.14      5.68 o
 -10   7   6       29.65       29.00      3.80 o
  -9   7   6        5.76       10.37      5.71 o
  -8   7   6        0.11        0.46      2.70 o
  -7   7   6      410.51      403.37      9.21 o
  -6   7   6      180.69      165.45      5.47 o
  -5   7   6      597.51      558.17     10.88 o
  -4   7   6        9.96        8.82      2.43 o
  -3   7   6      135.88      131.30      5.97 o
  -2   7   6      159.09      153.87      4.92 o
  -1   7   6      124.07      122.95      4.80 o
   0   7   6       85.05       81.26      2.26 o
   1   7   6      126.94      125.09      3.04 o
   2   7   6      157.41      151.26      3.57 o
   3   7   6      140.51      134.80      3.55 o
   4   7   6        8.76        9.49      2.58 o
   5   7   6      592.93      551.20      8.83 o
   6   7   6      181.01      166.89      4.56 o
   7   7   6      408.30      418.96      7.74 o
   8   7   6        0.19       -0.98      2.17 o
   9   7   6        4.98        3.87      5.79 o
  10   7   6       29.52       28.15      5.16 o
  11   7   6       10.27       20.56      4.21 o
  12   7   6       19.04       26.31      4.62 o
  13   7   6        2.79        0.55      4.46 o
  14   7   6        3.54       -0.14      5.15 o
 -14   8   6        0.71       -4.06      6.83 o
 -13   8   6        9.27       11.48      6.83 o
 -12   8   6       12.52       12.67      6.65 o
 -11   8   6       13.85       14.07      5.43 o
 -10   8   6        6.65        2.96      4.80 o
  -9   8   6       35.48       27.26      3.46 o
  -8   8   6       32.65       28.31      3.38 o
  -7   8   6       61.00       66.22     10.73 o
  -6   8   6       31.90       30.28      3.31 o
  -5   8   6        0.70       -0.03      2.36 o
  -4   8   6       46.04       41.23      3.65 o
  -3   8   6      161.41      153.05      5.03 o
  -2   8   6      128.75      130.95      9.61 o
  -1   8   6      597.90      571.05      8.13 o
   0   8   6        4.79        4.55      1.26 o
   1   8   6      586.18      550.45      9.32 o
   2   8   6      131.82      134.74      3.55 o
   3   8   6      158.28      149.81      3.81 o
   4   8   6       45.07       44.17      2.52 o
   5   8   6        0.60       -1.71      1.71 o
   6   8   6       32.26       34.13      2.75 o
   7   8   6       61.19       58.13      3.26 o
   8   8   6       33.69       33.99      3.36 o
   9   8   6       34.42       30.46      3.19 o
  10   8   6        6.92        9.35      2.96 o
  11   8   6       13.65       17.01      4.07 o
  12   8   6       12.63       11.85      4.75 o
  13   8   6        9.39       17.20      5.31 o
  14   8   6        0.75        4.27      5.37 o
 -13   9   6        1.84       -1.22      7.14 o
 -12   9   6        1.21        2.87      6.58 o
 -11   9   6        6.47        2.03      5.40 o
 -10   9   6        1.39        0.66      5.33 o
  -9   9   6        7.72        8.17      5.52 o
  -8   9   6        3.09       -0.59      4.31 o
  -7   9   6      110.20      117.82      5.32 o
  -6   9   6       27.15       36.00      3.52 o
  -5   9   6       51.99       51.63      4.09 o
  -4   9   6       13.11       13.02      2.71 o
  -3   9   6        5.40        4.14      2.32 o
  -2   9   6      110.60      109.34      3.65 o
  -1   9   6       74.12       71.83      4.79 o
   0   9   6       53.96       51.05      2.22 o
   1   9   6       75.03       70.27      3.03 o
   2   9   6      110.98      105.18      4.17 o
   3   9   6        5.72        3.50      1.69 o
   4   9   6       13.95       10.57      2.00 o
   5   9   6       49.69       47.85      2.84 o
   6   9   6       27.67       36.36      4.70 o
   7   9   6      108.68      103.46      4.12 o
   8   9   6        2.92        0.60      2.50 o
   9   9   6        8.15        6.45      2.85 o
  10   9   6        1.32        3.92      2.99 o
  11   9   6        6.07        7.60      3.62 o
  12   9   6        1.07       -3.86      3.86 o
  13   9   6        1.83        7.42      4.07 o
 -12  10   6        3.87       -0.09      7.14 o
 -11  10   6        7.79       11.89      6.83 o
 -10  10   6        0.32       -5.21      5.21 o
  -9  10   6       17.03       20.40      6.27 o
  -8  10   6        4.95        5.24      5.40 o
  -7  10   6       13.87       18.06      4.99 o
  -6  10   6       12.90       11.51      2.93 o
  -5  10   6       24.65       27.86      3.63 o
  -4  10   6       30.79       25.03      4.55 o
  -3  10   6       11.66       13.35      2.71 o
  -2  10   6       34.91       30.54      1.71 o
  -1  10   6       17.39       19.81      1.57 o
   0  10   6       26.14       26.55      1.89 o
   1  10   6       15.76       14.56      1.76 o
   2  10   6       34.08       27.53      2.17 o
   3  10   6       12.66       20.40      3.48 o
   4  10   6       31.06       25.80      2.44 o
   5  10   6       24.08       25.55      3.24 o
   6  10   6       12.76       11.38      3.02 o
   7  10   6       13.93        9.03      2.50 o
   8  10   6        5.28        4.42      2.76 o
   9  10   6       16.67       18.20      3.20 o
  10  10   6        0.26        1.69      3.14 o
  11  10   6        7.89        7.27      3.63 o
  12  10   6        3.96        6.15      3.92 o
 -12  11   6        2.17        6.71      7.71 o
 -11  11   6        1.22       -0.09      7.02 o
 -10  11   6        1.04       -1.31      6.46 o
  -9  11   6       12.12        2.34      5.65 o
  -8  11   6        9.00        8.67      5.96 o
  -7  11   6       12.57       22.81      6.08 o
  -6  11   6        7.35        6.83      4.65 o
  -5  11   6       44.84       51.51      6.27 o
  -4  11   6        7.46       11.73      3.26 o
  -3  11   6        0.57       -2.35      2.35 o
  -2  11   6        0.17        3.59      1.26 o
  -1  11   6       18.31       17.91      1.74 o
   0  11   6       57.09       64.87      2.66 o
   1  11   6       17.76       15.75      1.90 o
   2  11   6        0.12       -0.54      1.60 o
   3  11   6        0.64       -1.76      1.76 o
   4  11   6        7.27        6.83      2.11 o
   5  11   6       45.84       47.78      3.13 o
   6  11   6        7.27       12.31      4.78 o
   7  11   6       12.14       17.70      5.16 o
   8  11   6        8.89        6.58      2.94 o
   9  11   6       11.63        9.15      3.18 o
  10  11   6        1.07        0.65      3.64 o
  11  11   6        1.36        3.41      3.63 o
  12  11   6        2.11        7.51      5.21 o
 -11  12   6        2.94        6.65      7.71 o
 -10  12   6        8.35       12.63      7.89 o
  -9  12   6        1.68       -0.06      6.68 o
  -8  12   6       19.90       20.68      6.80 o
  -7  12   6       12.01       18.50      6.24 o
  -6  12   6        0.70       -0.50      5.09 o
  -5  12   6        2.64        3.62      4.96 o
  -4  12   6        5.20       -1.31      4.12 o
  -3  12   6       11.81       15.60      4.99 o
  -2  12   6        5.53        3.68      4.34 o
  -1  12   6       16.04       18.22      2.23 o
   0  12   6        4.41        4.83      1.63 o
   1  12   6       16.53       18.15      2.33 o
   2  12   6        5.75        7.67      1.98 o
   3  12   6       11.85       15.84      2.25 o
   4  12   6        5.21        1.82      2.13 o
   5  12   6        2.60        1.48      2.29 o
   6  12   6        0.81        1.76      2.54 o
   7  12   6       12.13       15.31      2.99 o
   8  12   6       19.40       18.27      3.28 o
   9  12   6        1.58        1.58      3.11 o
  10  12   6        8.44       11.81      3.74 o
  11  12   6        2.87        6.99      3.84 o
  -9  13   6        7.29       21.65      7.36 o
  -8  13   6       17.35       11.51      7.18 o
  -7  13   6        6.81       11.73      6.68 o
  -6  13   6       44.27       40.68      6.74 o
  -5  13   6       10.40       10.01      5.62 o
  -4  13   6        5.24        5.49      5.12 o
  -3  13   6       16.13       28.48      5.71 o
  -2  13   6        8.64        1.72      4.59 o
  -1  13   6        0.08       -1.11      1.75 o
   0  13   6       23.61       20.15      3.04 o
   1  13   6        0.08       -1.77      4.68 o
   2  13   6        8.56        7.27      6.38 o
   3  13   6       15.77       14.01      2.38 o
   4  13   6        5.27        3.76      2.31 o
   5  13   6       10.27       13.12      4.61 o
   6  13   6       44.68       49.19      3.83 o
   7  13   6        6.99       11.90      3.11 o
   8  13   6       17.23       20.92      3.58 o
   9  13   6        7.02        9.62      3.54 o
  -8  14   6        0.63       10.58      7.36 o
  -7  14   6        5.06        7.46      7.02 o
  -6  14   6       10.99        5.93      6.61 o
  -5  14   6        0.51        0.09      5.68 o
  -4  14   6        1.92       -3.93      5.37 o
  -3  14   6       16.41       23.43      5.68 o
  -2  14   6       10.40       11.61      5.43 o
  -1  14   6       23.09       27.05      5.87 o
   0  14   6       40.45       49.41      3.36 o
   1  14   6       23.49       28.60      3.03 o
   2  14   6       10.85       12.87      2.87 o
   3  14   6       15.92       12.59      3.07 o
   4  14   6        1.80        0.28      2.87 o
   5  14   6        0.56       -2.64      2.83 o
   6  14   6       10.94        9.79      4.62 o
   7  14   6        5.02        5.76      7.46 o
   8  14   6        0.67        2.95      3.75 o
  -6  15   6        0.47        1.22      6.68 o
  -5  15   6        2.29        3.31      6.61 o
  -4  15   6        4.89        6.99      6.36 o
  -3  15   6       19.76       15.69      6.40 o
  -2  15   6        4.40       17.44      6.15 o
  -1  15   6        2.88        3.34      5.52 o
   0  15   6        2.40       12.54      5.65 o
   1  15   6        3.03        5.84      2.81 o
   2  15   6        4.34        4.91      3.34 o
   3  15   6       20.00       22.49      3.45 o
   4  15   6        4.89        8.12      8.00 o
   5  15   6        2.25        2.21      3.27 o
   6  15   6        0.53       -1.82      3.45 o
  -4  16   6        0.26        1.12      6.55 o
  -3  16   6        5.91        8.45      6.61 o
  -2  16   6       13.71       12.45      6.52 o
  -1  16   6       17.81       15.63      6.58 o
   0  16   6        0.99       -4.21      5.87 o
   1  16   6       17.79       25.49      6.61 o
   2  16   6       13.78       17.75      3.99 o
   3  16   6        5.71        2.49      3.18 o
   4  16   6        0.27       -3.07      3.07 o
   1   0   7      127.84      130.68      2.83 o
   2   0   7      139.60      157.45      2.65 o
   3   0   7      422.65      438.41      5.54 o
   4   0   7      781.10      768.29     10.21 o
   5   0   7      275.37      265.07      4.62 o
   6   0   7      162.28      157.76      4.69 o
   7   0   7        6.82        6.28      1.53 o
   8   0   7       15.77       16.15      2.26 o
   9   0   7       19.63       22.48      2.21 o
  10   0   7        0.52        2.16      2.59 o
  11   0   7       42.75       40.62      8.83 o
  12   0   7        0.20        1.08      3.06 o
  13   0   7       80.35       78.15      5.26 o
  14   0   7        5.85        2.99      4.23 o
  15   0   7       20.18       27.53      6.11 o
 -15   1   7        2.40        6.15      4.37 o
 -14   1   7        3.27        4.52      3.81 o
 -13   1   7       19.15       24.12      4.13 o
 -12   1   7        2.25        1.07      3.43 o
 -11   1   7       22.45       21.93      3.32 o
 -10   1   7       17.03       16.69      2.75 o
  -9   1   7      144.25      129.59      3.88 o
  -8   1   7       41.73       46.29      2.42 o
  -7   1   7      324.59      309.09      5.50 o
  -6   1   7       26.31       26.10      1.81 o
  -5   1   7      507.64      474.87      7.08 o
  -4   1   7       69.36       69.12      2.19 o
  -3   1   7      281.06      292.60      4.67 o
  -2   1   7      814.01      834.17      9.37 o
  -1   1   7      113.61      116.59      2.19 o
   0   1   7     1110.36     1124.10     12.13 o
   1   1   7      114.80      122.02      2.36 o
   2   1   7      810.40      843.54      9.38 o
   3   1   7      270.24      282.91      4.01 o
   4   1   7       65.89       67.29      2.14 o
   5   1   7      506.00      479.64      7.01 o
   6   1   7       27.09       25.78      1.73 o
   7   1   7      322.72      302.11      5.34 o
   8   1   7       40.80       37.53      4.59 o
   9   1   7      145.94      137.11      5.19 o
  10   1   7       18.01       22.64      3.23 o
  11   1   7       23.18       18.33      3.50 o
  12   1   7        2.02       -2.47      3.14 o
  13   1   7       18.87       21.59      4.00 o
  14   1   7        3.37        3.42      4.17 o
  15   1   7        2.47        1.34      4.53 o
 -15   2   7        8.75       10.70      7.14 o
 -14   2   7        1.94       -1.88      4.60 o
 -13   2   7       64.31       67.37      4.90 o
 -12   2   7        1.52        1.92      3.14 o
 -11   2   7       44.57       49.12      5.58 o
 -10   2   7        2.31        5.21      2.02 o
  -9   2   7        9.48       11.17      1.93 o
  -8   2   7      213.00      215.53      4.66 o
  -7   2   7       98.19       91.57      2.92 o
  -6   2   7      212.12      191.00      3.99 o
  -5   2   7       40.08       38.96      3.06 o
  -4   2   7      162.39      151.27      3.15 o
  -3   2   7      143.58      141.65      2.98 o
  -2   2   7       40.29       42.97      2.05 o
  -1   2   7     2147.93     2119.36     21.95 o
   0   2   7      298.54      300.04      4.00 o
   1   2   7     2188.88     2121.51     21.92 o
   2   2   7       38.50       34.58      3.38 o
   3   2   7      140.39      140.28      4.83 o
   4   2   7      159.62      146.08      3.44 o
   5   2   7       41.42       35.60      1.85 o
   6   2   7      214.68      201.29      3.87 o
   7   2   7       97.69       91.74      4.14 o
   8   2   7      211.12      217.18      6.31 o
   9   2   7       10.40        9.95      3.12 o
  10   2   7        2.58        6.67      3.02 o
  11   2   7       44.85       48.37      9.44 o
  12   2   7        1.32       -0.46      3.46 o
  13   2   7       63.49       59.65      5.19 o
  14   2   7        2.03        1.41      4.23 o
  15   2   7        8.92       11.87      4.92 o
 -14   3   7        1.70       10.45      6.02 o
 -13   3   7        2.87        5.27      3.29 o
 -12   3   7       28.81       33.28      3.66 o
 -11   3   7       38.40       36.54      2.89 o
 -10   3   7       33.82       41.52      2.76 o
  -9   3   7        7.11        8.75      1.91 o
  -8   3   7       23.19       22.69      2.07 o
  -7   3   7      360.87      349.96      6.74 o
  -6   3   7      106.38      102.59      2.88 o
  -5   3   7      126.97      114.89      2.89 o
  -4   3   7      143.46      139.08      3.03 o
  -3   3   7      264.18      272.14      5.03 o
  -2   3   7      102.75       98.53      2.08 o
  -1   3   7      432.14      437.01      5.60 o
   0   3   7     1933.17     2039.25     24.62 o
   1   3   7      426.71      437.31      6.50 o
   2   3   7       99.82       95.91      2.83 o
   3   3   7      254.64      274.82      4.82 o
   4   3   7      141.72      143.27      3.48 o
   5   3   7      130.66      122.03      4.16 o
   6   3   7      108.45      104.37      3.93 o
   7   3   7      356.00      345.46      7.84 o
   8   3   7       22.31       21.66      3.05 o
   9   3   7        8.07        4.22      4.15 o
  10   3   7       32.93       34.19      3.84 o
  11   3   7       39.05       36.08      4.12 o
  12   3   7       28.13       32.51      8.56 o
  13   3   7        2.83        2.48      3.77 o
  14   3   7        1.81        1.70      4.24 o
  15   3   7        0.18       -1.49      6.18 o
 -14   4   7        6.36        2.18      5.87 o
 -13   4   7        7.60       -4.99      4.99 o
 -12   4   7       10.58       17.48      3.27 o
 -11   4   7       31.13       38.25      2.85 o
 -10   4   7       37.10       37.06      2.59 o
  -9   4   7        5.01       -0.38      3.13 o
  -8   4   7       35.66       32.27      2.14 o
  -7   4   7      569.55      570.53      8.65 o
  -6   4   7      126.73      117.81      3.09 o
  -5   4   7      129.54      119.75      2.96 o
  -4   4   7       32.05       32.49      1.90 o
  -3   4   7      276.93      284.27      3.88 o
  -2   4   7      227.44      228.99      2.87 o
  -1   4   7      161.37      155.75      2.51 o
   0   4   7      912.08      910.02     11.89 o
   1   4   7      152.46      149.24      3.26 o
   2   4   7      225.51      217.85      4.19 o
   3   4   7      269.45      266.14      4.94 o
   4   4   7       29.36       28.47      2.03 o
   5   4   7      130.45      128.37      3.57 o
   6   4   7      124.71      121.87      4.42 o
   7   4   7      569.65      566.82     11.22 o
   8   4   7       35.23       29.11      3.34 o
   9   4   7        5.63        6.76      2.71 o
  10   4   7       37.25       38.04      4.66 o
  11   4   7       30.20       36.76     11.68 o
  12   4   7       10.61       15.02      3.98 o
  13   4   7        7.98        9.33      4.21 o
  14   4   7        6.19        6.56      4.44 o
  15   4   7        3.05       -8.36      8.72 o
 -13   5   7       15.29       10.45      5.65 o
 -12   5   7        3.92        1.79      8.17 o
 -11   5   7       16.95       18.50      2.52 o
 -10   5   7        5.09        6.80      2.26 o
  -9   5   7        4.17        2.04      1.64 o
  -8   5   7       54.03       43.64      2.41 o
  -7   5   7       64.24       65.38      4.42 o
  -6   5   7      251.72      238.22      4.56 o
  -5   5   7      267.92      254.64      4.55 o
  -4   5   7      106.93      101.64      1.95 o
  -3   5   7       40.63       41.61      1.22 o
  -2   5   7      191.74      190.82      2.93 o
  -1   5   7        9.83        8.98      2.31 o
   0   5   7       30.81       30.52      1.58 o
   1   5   7       11.05        8.50      1.31 o
   2   5   7      186.54      188.20      4.01 o
   3   5   7       40.80       40.62      2.09 o
   4   5   7      106.57       98.26      3.20 o
   5   5   7      263.82      260.03      5.29 o
   6   5   7      245.87      233.68      5.20 o
   7   5   7       66.64       59.59      3.82 o
   8   5   7       53.81       47.66      5.52 o
   9   5   7        3.49        4.32      2.76 o
  10   5   7        5.26        7.24      3.34 o
  11   5   7       17.45       18.35      5.65 o
  12   5   7        3.73       -2.22      5.74 o
  13   5   7       15.12       20.40      4.62 o
  14   5   7        3.64        0.25      4.77 o
 -13   6   7        9.32        9.11      5.80 o
 -12   6   7       22.25       17.66      5.07 o
 -11   6   7        0.99       -3.23      3.23 o
 -10   6   7       47.36       45.65      4.22 o
  -9   6   7       33.47       39.14      2.50 o
  -8   6   7        2.43       -0.15      1.50 o
  -7   6   7        6.01        4.99      1.48 o
  -6   6   7       65.88       63.42      5.94 o
  -5   6   7       11.91       10.64      2.73 o
  -4   6   7       74.00       73.07      1.98 o
  -3   6   7       38.31       39.71      3.03 o
  -2   6   7      380.85      377.52      5.81 o
  -1   6   7      379.05      383.50      5.91 o
   0   6   7      353.27      360.33      5.77 o
   1   6   7      375.22      383.47      6.18 o
   2   6   7      375.88      373.79      6.27 o
   3   6   7       35.48       37.41      2.17 o
   4   6   7       72.87       64.42      2.84 o
   5   6   7       13.16       11.23      2.04 o
   6   6   7       64.88       64.89      3.08 o
   7   6   7        6.18        2.48      2.15 o
   8   6   7        2.39        2.77      2.91 o
   9   6   7       33.22       34.55      3.92 o
  10   6   7       45.71       48.40      4.53 o
  11   6   7        1.05       -3.54      3.54 o
  12   6   7       22.44       20.30      4.52 o
  13   6   7        9.67        8.97      6.49 o
  14   6   7        3.74        4.98      5.11 o
 -13   7   7        7.22       18.56      6.68 o
 -12   7   7        2.77        7.71      5.68 o
 -11   7   7       12.03       20.52      3.94 o
 -10   7   7        7.06        7.30      3.31 o
  -9   7   7       18.71       21.17      4.45 o
  -8   7   7       78.37       90.54      4.65 o
  -7   7   7       31.78       30.45      3.51 o
  -6   7   7      191.79      174.22      5.71 o
  -5   7   7      175.84      177.18      5.72 o
  -4   7   7      349.84      329.19      7.78 o
  -3   7   7      202.92      193.22      5.88 o
  -2   7   7     1277.72     1199.24     35.08 o
  -1   7   7      205.95      202.83      3.86 o
   0   7   7       16.47       13.92      1.47 o
   1   7   7      201.39      201.41      4.45 o
   2   7   7     1286.35     1183.51     15.66 o
   3   7   7      207.96      192.20      4.39 o
   4   7   7      341.40      328.63      6.11 o
   5   7   7      177.89      171.87      4.53 o
   6   7   7      186.85      177.02      4.80 o
   7   7   7       31.29       25.66      4.97 o
   8   7   7       79.31       87.84      6.09 o
   9   7   7       18.85       26.56      3.07 o
  10   7   7        7.17        5.95      6.40 o
  11   7   7       12.69       12.69      3.97 o
  12   7   7        2.94        5.25      4.45 o
  13   7   7        7.24        7.31      4.61 o
  14   7   7        1.05       -1.80      7.71 o
 -13   8   7        4.12       -5.24      6.52 o
 -12   8   7       20.54       21.87      6.93 o
 -11   8   7        3.54        3.81      5.71 o
 -10   8   7       15.29       19.72      5.90 o
  -9   8   7       33.65       29.74      3.84 o
  -8   8   7       20.16       16.76      3.59 o
  -7   8   7        4.91        6.81      2.91 o
  -6   8   7       10.44        7.85      2.83 o
  -5   8   7       75.68       85.18      4.96 o
  -4   8   7      133.64      131.08      5.18 o
  -3   8   7       90.01       86.34      4.27 o
  -2   8   7      288.34      290.73      7.21 o
  -1   8   7      104.44      103.10      2.70 o
   0   8   7      489.13      459.41      9.82 o
   1   8   7      102.97       98.23      3.05 o
   2   8   7      281.87      279.59      5.41 o
   3   8   7       90.87       83.55      3.08 o
   4   8   7      129.65      123.58      3.91 o
   5   8   7       76.14       71.21      5.28 o
   6   8   7       10.85       12.08      2.38 o
   7   8   7        5.21        2.46      2.86 o
   8   8   7       20.68       21.71      4.40 o
   9   8   7       34.51       37.26      3.49 o
  10   8   7       14.50       12.44      3.17 o
  11   8   7        3.81        7.47      3.17 o
  12   8   7       20.54       29.72      4.08 o
  13   8   7        4.04        4.64      5.14 o
 -13   9   7       11.82       15.72      7.86 o
 -12   9   7        7.67        3.74      6.52 o
 -11   9   7        3.70        5.12      6.36 o
 -10   9   7       12.96       18.28      5.87 o
  -9   9   7        3.23       -0.90      4.77 o
  -8   9   7       29.79       36.21      4.31 o
  -7   9   7        3.83       -1.90      5.49 o
  -6   9   7       76.69       79.55      4.43 o
  -5   9   7       19.71       18.88      3.65 o
  -4   9   7       94.14       92.74      4.64 o
  -3   9   7      175.64      168.34      5.71 o
  -2   9   7        9.88        3.35      2.87 o
  -1   9   7       83.18       79.27      2.45 o
   0   9   7        5.23        4.12      1.37 o
   1   9   7       83.78       87.14      4.52 o
   2   9   7       10.67        8.17      2.95 o
   3   9   7      176.24      165.61      5.32 o
   4   9   7       96.67      107.55      3.79 o
   5   9   7       20.45       19.75      2.39 o
   6   9   7       74.10       64.79      5.72 o
   7   9   7        3.93        5.07      2.80 o
   8   9   7       30.80       35.76      4.20 o
   9   9   7        3.06        1.18      2.89 o
  10   9   7       12.45       12.37      4.34 o
  11   9   7        3.43        3.63      3.36 o
  12   9   7        7.91       10.07      3.85 o
  13   9   7       12.01       12.94      4.31 o
 -12  10   7        5.21       -0.47      7.42 o
 -11  10   7        6.52       13.17      7.24 o
 -10  10   7        3.56        7.71      6.02 o
  -9  10   7        3.72       -3.37      5.55 o
  -8  10   7        3.00       -4.37      5.15 o
  -7  10   7        1.57       -0.12      4.59 o
  -6  10   7       12.60       14.76      3.15 o
  -5  10   7       45.65       49.36      4.35 o
  -4  10   7       11.03       11.13      4.10 o
  -3  10   7       44.69       41.12      3.65 o
  -2  10   7        6.63        6.34      4.15 o
  -1  10   7        6.10        3.47      2.37 o
   0  10   7       69.78       71.96      2.65 o
   1  10   7        6.16        5.66      1.65 o
   2  10   7        5.92        5.22      1.88 o
   3  10   7       44.47       37.55      2.51 o
   4  10   7       10.72       11.82      2.15 o
   5  10   7       45.39       40.70      2.92 o
   6  10   7       12.76        6.95      2.41 o
   7  10   7        1.58        2.44      2.54 o
   8  10   7        2.86        0.04      2.70 o
   9  10   7        3.90        5.93      2.99 o
  10  10   7        3.49        3.99      3.37 o
  11  10   7        6.63        7.77      3.70 o
  12  10   7        4.96        5.12      5.08 o
 -11  11   7        0.78       -1.37      7.36 o
 -10  11   7        7.16        6.11      7.02 o
  -9  11   7        3.88        0.75      5.65 o
  -8  11   7       21.21       22.93      6.80 o
  -7  11   7        5.24       10.67      5.71 o
  -6  11   7       21.34       16.91      5.27 o
  -5  11   7        3.25        6.24      4.87 o
  -4  11   7        8.93       12.91      5.94 o
  -3  11   7       10.73       12.93      3.18 o
  -2  11   7       19.46       15.63      3.11 o
  -1  11   7       45.70       42.10      2.17 o
   0  11   7        0.39       -0.74      1.42 o
   1  11   7       46.12       43.91      4.81 o
   2  11   7       18.68       18.49      2.15 o
   3  11   7       10.21        7.98      2.15 o
   4  11   7        9.86       10.74      2.80 o
   5  11   7        3.10       -1.39      2.08 o
   6  11   7       20.94       19.70      2.91 o
   7  11   7        5.31        8.50      2.85 o
   8  11   7       20.32       24.12      3.37 o
   9  11   7        3.98       -0.81      3.13 o
  10  11   7        7.49        5.22      3.92 o
  11  11   7        0.79       -2.59      3.68 o
 -10  12   7        2.18        0.75      7.46 o
  -9  12   7        7.04       -1.12      6.61 o
  -8  12   7       11.08       18.62      7.24 o
  -7  12   7       27.69       26.36      6.80 o
  -6  12   7        4.47        3.68      5.65 o
  -5  12   7        1.51        2.59      5.18 o
  -4  12   7        1.82        0.62      4.93 o
  -3  12   7        1.77       -1.59      4.24 o
  -2  12   7       29.18       34.37      3.74 o
  -1  12   7       15.61       22.21     11.20 o
   0  12   7       23.76       30.32      5.46 o
   1  12   7       15.91       19.12      2.15 o
   2  12   7       30.03       39.68      3.24 o
   3  12   7        1.91       -1.07      1.95 o
   4  12   7        1.77        3.72      2.20 o
   5  12   7        1.68        1.36      2.37 o
   6  12   7        4.31        9.88      2.78 o
   7  12   7       27.70       30.48      3.46 o
   8  12   7       10.83       10.47      3.29 o
   9  12   7        6.97        5.77      3.39 o
  10  12   7        2.19        1.34      3.73 o
  -9  13   7        0.69       -6.18      6.18 o
  -8  13   7       23.72       32.26      8.49 o
  -7  13   7       11.40       25.58      7.42 o
  -6  13   7       18.32       16.50      6.65 o
  -5  13   7       22.39       25.05      6.61 o
  -4  13   7        1.65        0.97      4.93 o
  -3  13   7        1.39       -1.37      5.02 o
  -2  13   7        2.90       13.13      5.30 o
  -1  13   7        1.62       -2.22      4.77 o
   0  13   7        0.17       -1.72      4.52 o
   1  13   7        1.80        3.39      3.49 o
   2  13   7        2.76        4.97      2.75 o
   3  13   7        1.44        0.65      2.19 o
   4  13   7        1.60        3.12      2.39 o
   5  13   7       22.40       27.03      3.75 o
   6  13   7       18.70       13.83      3.12 o
   7  13   7       11.48       14.66      3.29 o
   8  13   7       23.10       29.61      3.88 o
   9  13   7        0.64       -0.98      3.50 o
  -8  14   7        0.84       -7.05      7.05 o
  -7  14   7        0.16       -1.22      6.93 o
  -6  14   7        1.63        2.96      6.96 o
  -5  14   7        5.61        6.46      6.21 o
  -4  14   7        4.71       -4.93      5.52 o
  -3  14   7        5.66       -4.93      5.37 o
  -2  14   7       25.08       23.15      6.15 o
  -1  14   7        9.72       12.92      5.62 o
   0  14   7        3.92        6.52      5.21 o
   1  14   7        9.83       10.09      2.70 o
   2  14   7       24.39       26.79      3.31 o
   3  14   7        5.93        3.50      2.87 o
   4  14   7        4.72        6.93      3.15 o
   5  14   7        5.47        6.08      3.24 o
   6  14   7        1.70       -2.22      3.32 o
   7  14   7        0.15        2.26      4.26 o
   8  14   7        0.87        5.69      4.08 o
  -6  15   7        4.09       -4.34      6.71 o
  -5  15   7        7.34        9.02      6.80 o
  -4  15   7       11.76        6.15      6.58 o
  -3  15   7        1.27        7.89      6.33 o
  -2  15   7        4.69        7.92      6.40 o
  -1  15   7        3.67        1.90      5.90 o
   0  15   7        0.58       -1.28      5.49 o
   1  15   7        3.58        2.59      5.55 o
   2  15   7        4.91       12.11      6.75 o
   3  15   7        1.36       -2.08      2.96 o
   4  15   7       11.66       10.41      3.42 o
   5  15   7        7.44        8.62      5.52 o
   6  15   7        4.00        7.04      3.84 o
  -2  16   7        2.77        3.12      6.68 o
  -1  16   7        3.64       15.26      6.55 o
   0  16   7        8.14        2.71      6.08 o
   1  16   7        3.82        6.49      6.11 o
   2  16   7        2.79       -5.55      5.55 o
   0   0   8      297.36      298.68      5.88 o
   1   0   8      117.63      110.61      3.59 o
   2   0   8      498.90      514.13      6.34 o
   3   0   8      876.97      833.39     10.79 o
   4   0   8      160.00      154.45      3.22 o
   5   0   8        4.99        2.83      1.32 o
   6   0   8        0.70       -0.19      1.96 o
   7   0   8       28.62       39.69      2.16 o
   8   0   8        8.82       10.36      3.10 o
   9   0   8        0.12        0.06      4.04 o
  10   0   8       12.36       12.50      3.09 o
  11   0   8       10.10        5.52      6.29 o
  12   0   8       43.56       42.87      6.18 o
  13   0   8        3.63        0.88      3.46 o
  14   0   8       10.65        4.37      6.01 o
  15   0   8        1.08       -2.68      4.25 o
 -15   1   8        1.94        4.01      4.37 o
 -14   1   8        0.99       -0.82      3.76 o
 -13   1   8        3.71        2.55      3.50 o
 -12   1   8        1.34       -2.90      3.18 o
 -11   1   8       22.58       20.29      5.62 o
 -10   1   8       32.43       24.86      3.21 o
  -9   1   8       20.05       19.43      2.92 o
  -8   1   8      404.01      380.22      7.47 o
  -7   1   8        6.07        8.10      1.69 o
  -6   1   8      220.59      205.02      5.37 o
  -5   1   8       33.10       33.26      1.88 o
  -4   1   8      166.91      161.74      3.46 o
  -3   1   8      293.88      284.50      4.15 o
  -2   1   8      172.88      175.93      3.00 o
  -1   1   8      192.90      187.11      3.22 o
   0   1   8      172.74      176.52      2.96 o
   1   1   8      196.73      194.55      3.11 o
   2   1   8      167.37      176.54      3.85 o
   3   1   8      300.08      291.85      5.21 o
   4   1   8      166.32      158.52      2.99 o
   5   1   8       31.72       31.48      1.77 o
   6   1   8      226.27      218.46      4.24 o
   7   1   8        5.81        1.81      2.22 o
   8   1   8      404.58      381.94     24.55 o
   9   1   8       20.80       27.39      3.18 o
  10   1   8       33.83       29.38      3.57 o
  11   1   8       21.35       25.24      3.55 o
  12   1   8        1.22        0.68      7.27 o
  13   1   8        4.09       -3.69      3.69 o
  14   1   8        0.95       -0.45      4.03 o
  15   1   8        2.03        3.06      4.65 o
 -15   2   8        2.57        0.50      4.23 o
 -14   2   8        2.54       -3.68      3.68 o
 -13   2   8        3.56        4.30      3.37 o
 -12   2   8       43.14       38.99      4.09 o
 -11   2   8        3.59        0.99      2.72 o
 -10   2   8       98.96       98.97      6.18 o
  -9   2   8       35.95       39.46      4.07 o
  -8   2   8      153.28      155.72      4.06 o
  -7   2   8      148.48      157.05      3.86 o
  -6   2   8       87.71       80.15      6.07 o
  -5   2   8      273.27      260.37      4.76 o
  -4   2   8      353.88      342.05     11.63 o
  -3   2   8       75.63       80.51      2.08 o
  -2   2   8      539.86      537.21      6.61 o
  -1   2   8       96.91       93.04      2.48 o
   0   2   8      489.47      486.58      6.02 o
   1   2   8       99.86       97.06      2.12 o
   2   2   8      543.19      545.54      6.56 o
   3   2   8       79.45       84.95      3.28 o
   4   2   8      363.36      354.24      8.08 o
   5   2   8      273.69      264.44      5.27 o
   6   2   8       86.03       79.66      3.77 o
   7   2   8      152.53      156.95      5.14 o
   8   2   8      151.23      154.13     11.00 o
   9   2   8       35.05       33.69      3.54 o
  10   2   8      100.93       91.83      4.85 o
  11   2   8        3.19        6.53      3.35 o
  12   2   8       44.11       42.35      4.51 o
  13   2   8        3.76        4.10      3.91 o
  14   2   8        2.28       -1.11      4.20 o
  15   2   8        2.68       -0.35      4.65 o
 -15   3   8        9.73        7.83      7.02 o
 -14   3   8        1.41        3.80      3.79 o
 -13   3   8       14.90       21.54      3.85 o
 -12   3   8        8.32       14.31      3.37 o
 -11   3   8        7.52        8.50      4.73 o
 -10   3   8       13.75       14.18      2.24 o
  -9   3   8       20.49       20.56      2.19 o
  -8   3   8       73.34       71.51      2.96 o
  -7   3   8       88.65       87.78      5.05 o
  -6   3   8      288.41      270.87      5.00 o
  -5   3   8       69.23       64.26      2.76 o
  -4   3   8       16.34       19.81      1.62 o
  -3   3   8      136.34      130.70      2.58 o
  -2   3   8      937.18      942.90     10.54 o
  -1   3   8      365.98      378.74      6.10 o
   0   3   8       89.39      100.77      2.14 o
   1   3   8      373.58      377.39      6.01 o
   2   3   8      937.72      930.14     12.47 o
   3   3   8      131.68      125.97      3.41 o
   4   3   8       16.04       16.45      1.85 o
   5   3   8       66.67       58.46      2.63 o
   6   3   8      294.99      261.22      6.68 o
   7   3   8       89.60       91.18      4.41 o
   8   3   8       72.00       65.89      4.04 o
   9   3   8       20.83       23.61      3.39 o
  10   3   8       14.32       10.82      3.40 o
  11   3   8        7.34        3.68      3.46 o
  12   3   8        8.77       11.94      4.82 o
  13   3   8       15.02       17.55      4.50 o
  14   3   8        1.32        6.47      4.65 o
  15   3   8        9.80       11.87      7.11 o
 -14   4   8        2.66        7.27      6.30 o
 -13   4   8       11.81       10.86      3.47 o
 -12   4   8       15.90       25.85      3.57 o
 -11   4   8        1.61        1.23      2.47 o
 -10   4   8       18.34       19.33      2.44 o
  -9   4   8      125.72      116.22      4.80 o
  -8   4   8       35.15       36.09      2.36 o
  -7   4   8       37.61       36.40      3.69 o
  -6   4   8      188.86      168.41      3.83 o
  -5   4   8      169.83      155.34      3.47 o
  -4   4   8       21.48       24.76      1.73 o
  -3   4   8      411.28      403.69      6.96 o
  -2   4   8       37.31       39.99      1.26 o
  -1   4   8       70.46       67.60      1.71 o
   0   4   8      606.47      586.76      9.72 o
   1   4   8       72.08       70.94      2.41 o
   2   4   8       36.01       40.53      2.28 o
   3   4   8      414.40      406.69      6.66 o
   4   4   8       23.46       23.82      1.99 o
   5   4   8      169.32      160.70      4.04 o
   6   4   8      193.35      174.80      4.42 o
   7   4   8       36.79       35.88      3.35 o
   8   4   8       33.79       39.09      3.56 o
   9   4   8      126.03      125.90      5.57 o
  10   4   8       18.38       15.64      3.60 o
  11   4   8        1.52       -1.52      3.45 o
  12   4   8       16.36       20.41      4.10 o
  13   4   8       11.58        9.94      7.77 o
  14   4   8        2.55        2.33      4.82 o
 -13   5   8       10.52       13.01      6.08 o
 -12   5   8       11.58       18.44      4.10 o
 -11   5   8        8.01        8.28      2.34 o
 -10   5   8       17.03       21.91      2.35 o
  -9   5   8       24.38       24.68      2.23 o
  -8   5   8       16.08       20.15      2.03 o
  -7   5   8      115.82      114.55      3.37 o
  -6   5   8      166.72      173.63      3.92 o
  -5   5   8      271.55      258.40      4.71 o
  -4   5   8       96.30       93.50      2.53 o
  -3   5   8       85.45       86.17      2.16 o
  -2   5   8      161.92      144.91      2.81 o
  -1   5   8      245.10      239.90      4.37 o
   0   5   8       49.70       51.33      2.08 o
   1   5   8      248.19      245.41      9.79 o
   2   5   8      163.54      143.49      3.57 o
   3   5   8       89.98       93.05      3.00 o
   4   5   8       95.29       93.72      6.20 o
   5   5   8      270.22      255.21      5.32 o
   6   5   8      164.81      172.76      4.55 o
   7   5   8      113.98      117.12      4.17 o
   8   5   8       16.82       16.51      3.23 o
   9   5   8       23.08       21.20      3.43 o
  10   5   8       18.00       22.00      3.69 o
  11   5   8        7.91        4.83      3.46 o
  12   5   8       11.78       20.68      6.35 o
  13   5   8       10.26        4.39      6.43 o
  14   5   8        0.06       -3.20      4.83 o
 -12   6   8        2.25        4.24      3.76 o
 -11   6   8       11.40       12.40      3.73 o
 -10   6   8       21.08       20.68      2.45 o
  -9   6   8        5.19        7.76      2.12 o
  -8   6   8       32.34       35.03      2.27 o
  -7   6   8       56.28       52.80      5.65 o
  -6   6   8       52.47       52.76      2.24 o
  -5   6   8      127.83      129.90      4.34 o
  -4   6   8       16.97       14.53      1.22 o
  -3   6   8      205.69      189.57      3.77 o
  -2   6   8      163.98      161.04      3.54 o
  -1   6   8      129.51      121.02      2.91 o
   0   6   8      265.98      257.95      4.75 o
   1   6   8      131.27      119.90      3.52 o
   2   6   8      164.28      165.33      3.98 o
   3   6   8      199.27      181.31      5.02 o
   4   6   8       18.52       15.10      2.11 o
   5   6   8      125.72      124.44      6.01 o
   6   6   8       54.32       54.87      3.13 o
   7   6   8       54.89       56.43      3.26 o
   8   6   8       33.59       37.22      3.04 o
   9   6   8        4.96        2.24      2.82 o
  10   6   8       20.38       16.96      5.74 o
  11   6   8       11.22        6.85      3.85 o
  12   6   8        2.20        5.69      5.55 o
  13   6   8       10.89       10.19      4.70 o
  14   6   8        2.39       -1.86      5.03 o
 -12   7   8        8.27       10.95      6.02 o
 -11   7   8        0.27       -3.38      3.38 o
 -10   7   8        2.63       -0.32      3.32 o
  -9   7   8       18.07       25.19      3.80 o
  -8   7   8       18.91       23.67     11.00 o
  -7   7   8       61.44       62.29      5.45 o
  -6   7   8        0.89       -1.43      1.43 o
  -5   7   8       22.77       26.48      3.17 o
  -4   7   8      321.82      303.94      8.42 o
  -3   7   8       74.70       74.22      9.37 o
  -2   7   8       58.75       61.62      2.27 o
  -1   7   8      220.03      214.98      5.32 o
   0   7   8      175.15      182.76      7.33 o
   1   7   8      220.64      211.54      4.48 o
   2   7   8       61.68       62.04      2.77 o
   3   7   8       72.85       76.77      3.08 o
   4   7   8      325.88      311.37      6.13 o
   5   7   8       20.92       22.23      2.44 o
   6   7   8        1.01       -1.80      3.23 o
   7   7   8       58.97       63.40      5.68 o
   8   7   8       18.33       19.66      2.96 o
   9   7   8       19.01       29.33      3.22 o
  10   7   8        2.83        0.83      2.92 o
  11   7   8        0.19       -2.94      2.94 o
  12   7   8        8.11        4.94      3.93 o
  13   7   8        0.52       -4.76      4.76 o
 -13   8   8       17.71       13.66      7.27 o
 -12   8   8        0.26       -2.46      6.02 o
 -11   8   8        4.07        3.24      5.74 o
 -10   8   8        0.55       -0.34      3.43 o
  -9   8   8       35.18       39.36      4.31 o
  -8   8   8       27.74       30.51      3.79 o
  -7   8   8        3.32       -2.82      2.82 o
  -6   8   8       73.35       70.61      4.37 o
  -5   8   8        1.18        2.54      2.91 o
  -4   8   8       11.59       13.49      4.66 o
  -3   8   8       47.18       40.46      3.56 o
  -2   8   8       76.06       71.18      8.00 o
  -1   8   8      225.53      219.90      5.69 o
   0   8   8      335.63      332.18      5.85 o
   1   8   8      219.55      214.76      4.61 o
   2   8   8       74.10       75.70      2.96 o
   3   8   8       45.83       41.10      5.08 o
   4   8   8       12.31        8.07      2.14 o
   5   8   8        1.41        1.22      2.16 o
   6   8   8       72.38       70.05      3.54 o
   7   8   8        3.31        1.12      2.43 o
   8   8   8       28.35       26.41      3.04 o
   9   8   8       34.19       41.00      8.30 o
  10   8   8        0.67        2.86      2.90 o
  11   8   8        3.83        0.83      3.39 o
  12   8   8        0.21        0.23      3.94 o
  13   8   8       17.95       22.54      5.86 o
 -12   9   8        5.16        0.28      7.14 o
 -11   9   8        4.70        3.12      5.83 o
 -10   9   8        2.66       -5.43      5.43 o
  -9   9   8        9.28       13.85      5.83 o
  -8   9   8        2.39        6.89      6.52 o
  -7   9   8       15.18       23.59      3.79 o
  -6   9   8       11.78        9.17      3.27 o
  -5   9   8      122.82      113.92      5.26 o
  -4   9   8       19.51       13.10      5.76 o
  -3   9   8       32.57       29.21      3.53 o
  -2   9   8       43.13       51.04      5.90 o
  -1   9   8       60.37       57.89      2.27 o
   0   9   8      161.50      151.89      3.84 o
   1   9   8       60.93       62.81      2.73 o
   2   9   8       42.65       44.83      2.61 o
   3   9   8       33.03       30.83      2.46 o
   4   9   8       20.58       15.63      3.85 o
   5   9   8      120.79      114.42      4.26 o
   6   9   8       12.07        8.76      3.02 o
   7   9   8       15.03       15.22      3.24 o
   8   9   8        2.25        0.15      2.76 o
   9   9   8        9.27        9.25      3.12 o
  10   9   8        2.47        2.68      3.23 o
  11   9   8        4.88        9.46      3.72 o
  12   9   8        5.40        3.76      4.02 o
 -11  10   8        0.49       -5.87      6.83 o
 -10  10   8        3.11        1.28      6.21 o
  -9  10   8       16.48       27.95      6.93 o
  -8  10   8       13.21        2.43      5.83 o
  -7  10   8        4.23        3.91      4.62 o
  -6  10   8        3.70        1.09      3.15 o
  -5  10   8        1.53        4.75      3.09 o
  -4  10   8       53.15       50.38      3.98 o
  -3  10   8       47.77       46.98      3.84 o
  -2  10   8       23.29       19.41      3.33 o
  -1  10   8       68.15       67.49      2.49 o
   0  10   8       13.05       17.90      1.82 o
   1  10   8       66.23       60.52      2.72 o
   2  10   8       23.92       19.96      2.18 o
   3  10   8       48.59       48.97      2.88 o
   4  10   8       52.56       49.36      6.63 o
   5  10   8        1.35        1.25      2.25 o
   6  10   8        3.55        3.60      2.43 o
   7  10   8        4.21        0.35      2.76 o
   8  10   8       13.49       12.94      3.23 o
   9  10   8       16.09       19.68      3.48 o
  10  10   8        3.10        2.84      3.48 o
  11  10   8        0.50       -2.63      4.55 o
 -11  11   8        3.00        0.84      7.24 o
 -10  11   8        1.15       -0.84      6.80 o
  -9  11   8        3.03        6.68      6.68 o
  -8  11   8        9.63       20.31      6.89 o
  -7  11   8       19.93       23.46      6.71 o
  -6  11   8        6.35       10.45      5.58 o
  -5  11   8       12.94       14.99      3.51 o
  -4  11   8        2.33        3.97      3.02 o
  -3  11   8        1.78        1.17      3.03 o
  -2  11   8       43.22       45.73      4.02 o
  -1  11   8        9.84        7.56      3.11 o
   0  11   8       10.67       12.12      1.80 o
   1  11   8       10.05       12.26      1.95 o
   2  11   8       42.78       47.81      2.72 o
   3  11   8        1.80        2.77      2.00 o
   4  11   8        2.35        3.74      2.23 o
   5  11   8       12.51        9.93      2.65 o
   6  11   8        6.50        9.77      2.79 o
   7  11   8       19.95       27.60      3.46 o
   8  11   8        9.76        7.96      3.27 o
   9  11   8        3.01        3.70      3.34 o
  10  11   8        1.18       -3.63      3.63 o
  11  11   8        2.97        6.91      4.07 o
 -10  12   8        5.88        7.27      7.58 o
  -9  12   8        0.41       -1.22      7.21 o
  -8  12   8        8.01       -1.28      6.58 o
  -7  12   8        3.01        4.02      6.58 o
  -6  12   8       22.24       37.97      6.68 o
  -5  12   8        2.22        5.02      5.58 o
  -4  12   8        3.36       -0.84      5.15 o
  -3  12   8        9.93       15.82      5.52 o
  -2  12   8        5.61        6.97      3.21 o
  -1  12   8       12.96       13.96      3.47 o
   0  12   8       27.97       31.44      3.98 o
   1  12   8       13.29       17.66      2.21 o
   2  12   8        5.84        5.90      2.14 o
   3  12   8        9.56       16.26      2.56 o
   4  12   8        3.12        2.08      2.28 o
   5  12   8        2.13        3.28      2.56 o
   6  12   8       22.31       28.33      3.39 o
   7  12   8        2.91        3.84      3.24 o
   8  12   8        8.33       11.36      3.53 o
   9  12   8        0.43       -3.44      3.44 o
  10  12   8        5.90        5.21      3.90 o
  -8  13   8        0.38        4.12      7.55 o
  -7  13   8       31.20       35.47      7.61 o
  -6  13   8        9.36       14.23      6.93 o
  -5  13   8        8.72       12.48      6.46 o
  -4  13   8        6.79        1.53      5.68 o
  -3  13   8        1.01       -2.56      5.27 o
  -2  13   8        4.90        9.73      5.62 o
  -1  13   8        3.53       -1.53      5.12 o
   0  13   8       45.55       30.01      6.15 o
   1  13   8        3.69        7.27      2.22 o
   2  13   8        4.70        7.01      2.96 o
   3  13   8        0.85       -1.07      2.30 o
   4  13   8        6.62        5.67      2.66 o
   5  13   8        9.15        6.18      2.96 o
   6  13   8        9.55        6.24      3.15 o
   7  13   8       30.97       41.15      4.08 o
   8  13   8        0.42       -3.29      4.20 o
  -7  14   8        6.95        2.71      7.21 o
  -6  14   8        0.38        8.74      7.27 o
  -5  14   8        1.44        2.87      6.65 o
  -4  14   8        2.66        4.46      6.43 o
  -3  14   8       10.01       19.12      6.71 o
  -2  14   8        5.75        8.74      6.05 o
  -1  14   8        8.02       15.32      6.27 o
   0  14   8        1.36       -4.37      5.24 o
   1  14   8        8.16        9.89      5.77 o
   2  14   8        5.99       10.59      3.26 o
   3  14   8        9.59       14.01      4.09 o
   4  14   8        2.79       -3.18      3.35 o
   5  14   8        1.36       -3.24      3.35 o
   6  14   8        0.38        1.59      3.63 o
   7  14   8        7.02       11.22      8.25 o
  -5  15   8        6.09        9.83      7.42 o
  -4  15   8        2.89       -5.30      6.46 o
  -3  15   8        1.61        2.50      6.71 o
  -2  15   8        1.55        5.77      6.65 o
  -1  15   8        0.83       -2.25      6.08 o
   0  15   8        0.01        1.34      6.24 o
   1  15   8        0.75        8.20      6.08 o
   2  15   8        1.54       -5.52      5.52 o
   3  15   8        1.48        0.07      3.74 o
   4  15   8        3.02       -1.31      5.48 o
   5  15   8        6.15       19.22      6.49 o
   1   0   9      221.95      219.50      3.53 o
   2   0   9       80.99       84.20      2.62 o
   3   0   9      345.76      346.75      4.90 o
   4   0   9       22.00       19.50      1.43 o
   5   0   9       16.37       14.87      1.45 o
   6   0   9       43.72       41.48      2.15 o
   7   0   9       41.11       34.97      3.07 o
   8   0   9       95.59       97.85      4.96 o
   9   0   9       17.72       15.78      4.04 o
  10   0   9        0.74       -1.19      2.89 o
  11   0   9       34.20       42.14      4.12 o
  12   0   9        0.66       -2.16      3.27 o
  13   0   9       10.98        1.37      3.69 o
  14   0   9        4.78        5.65      4.42 o
 -14   1   9        8.61        9.98      4.26 o
 -13   1   9        5.42        3.41      3.77 o
 -12   1   9       27.47       33.15      4.22 o
 -11   1   9        6.89        8.06      3.08 o
 -10   1   9        2.45        1.74      2.83 o
  -9   1   9        8.81       11.46      4.96 o
  -8   1   9       91.91       99.33      5.07 o
  -7   1   9      432.56      437.08      7.19 o
  -6   1   9       38.50       34.18      2.11 o
  -5   1   9      220.68      207.22      4.26 o
  -4   1   9       13.35       16.08      1.37 o
  -3   1   9       11.22       10.46      1.30 o
  -2   1   9       72.30       73.26      2.13 o
  -1   1   9      133.89      131.87      2.67 o
   0   1   9      499.07      470.79      6.02 o
   1   1   9      131.70      133.46      2.66 o
   2   1   9       75.60       73.59      2.08 o
   3   1   9       10.11        7.71      1.18 o
   4   1   9       12.37       14.09      1.30 o
   5   1   9      223.88      210.67      3.67 o
   6   1   9       37.43       35.66      5.40 o
   7   1   9      438.04      430.28      9.24 o
   8   1   9       93.04       92.97      6.75 o
   9   1   9        8.62        6.52      2.85 o
  10   1   9        2.38       -0.17      3.20 o
  11   1   9        7.02        5.58      3.26 o
  12   1   9       26.77       41.77      4.34 o
  13   1   9        5.45        7.25      4.20 o
  14   1   9        8.60        6.48      4.54 o
 -14   2   9        4.91        3.34      6.36 o
 -13   2   9        2.63        2.65      3.67 o
 -12   2   9        5.96        9.50      3.50 o
 -11   2   9       17.41       19.67      3.44 o
 -10   2   9       48.49       51.74      4.48 o
  -9   2   9       73.08       74.75      4.15 o
  -8   2   9        5.84        8.57      1.89 o
  -7   2   9       99.80      112.60      3.42 o
  -6   2   9       81.23       79.55      2.88 o
  -5   2   9      101.90       93.53      3.33 o
  -4   2   9       53.77       45.89      1.78 o
  -3   2   9      288.72      286.74      4.28 o
  -2   2   9        5.74        6.80      1.12 o
  -1   2   9      433.96      444.53      5.83 o
   0   2   9      478.77      453.06      5.81 o
   1   2   9      447.12      454.44      5.80 o
   2   2   9        5.91        7.61      1.07 o
   3   2   9      292.57      274.02     11.58 o
   4   2   9       52.16       43.35      2.31 o
   5   2   9      103.18       98.76      3.33 o
   6   2   9       83.44       84.33      3.22 o
   7   2   9      100.40      107.57      4.61 o
   8   2   9        5.90        4.82      2.68 o
   9   2   9       75.27       87.43     11.43 o
  10   2   9       47.42       43.40      7.44 o
  11   2   9       17.09       16.96      3.78 o
  12   2   9        6.10        4.11      3.60 o
  13   2   9        2.62       -0.83      3.96 o
  14   2   9        4.97        4.21      9.80 o
 -14   3   9       15.23       23.28      4.49 o
 -13   3   9        3.13        5.69      3.98 o
 -12   3   9       12.18       13.81      4.68 o
 -11   3   9       17.74       22.77      3.40 o
 -10   3   9       21.31       26.55      3.15 o
  -9   3   9       14.94       13.52      2.17 o
  -8   3   9       15.43       13.41      2.03 o
  -7   3   9      150.52      130.27      3.66 o
  -6   3   9       56.06       58.90      2.53 o
  -5   3   9      278.41      252.32      5.57 o
  -4   3   9      197.16      193.93      3.63 o
  -3   3   9       28.40       30.47      1.53 o
  -2   3   9       98.55       97.12      2.40 o
  -1   3   9      171.99      168.54      4.15 o
   0   3   9       95.85       94.69      2.58 o
   1   3   9      172.43      166.73      4.14 o
   2   3   9      104.08      104.86      3.66 o
   3   3   9       28.13       28.80      2.01 o
   4   3   9      196.39      190.71      4.40 o
   5   3   9      282.36      255.58      5.32 o
   6   3   9       56.98       56.96      3.45 o
   7   3   9      155.32      148.78      4.49 o
   8   3   9       15.58       15.50      3.06 o
   9   3   9       14.37       12.08      3.21 o
  10   3   9       21.70       34.82      3.97 o
  11   3   9       18.58       19.41      3.96 o
  12   3   9       11.69       16.05      4.28 o
  13   3   9        3.04       -1.09      4.15 o
  14   3   9       15.22       28.67      5.40 o
 -14   4   9        0.35       -0.41      6.55 o
 -13   4   9       15.95       18.29      6.46 o
 -12   4   9       17.27       18.29      3.44 o
 -11   4   9        2.56        0.41      5.10 o
 -10   4   9       22.87       22.18      2.53 o
  -9   4   9        0.20        0.74      1.83 o
  -8   4   9      147.33      144.04      5.26 o
  -7   4   9      111.82      108.23      3.43 o
  -6   4   9      198.94      191.54      6.13 o
  -5   4   9       31.45       29.57      1.88 o
  -4   4   9       81.78       81.44      2.27 o
  -3   4   9       12.57        8.56      1.55 o
  -2   4   9        1.10        0.85      1.31 o
  -1   4   9     1067.50     1059.70     11.69 o
   0   4   9       75.27       64.90      2.47 o
   1   4   9     1072.13     1021.38     13.83 o
   2   4   9        1.31       -0.26      2.65 o
   3   4   9       14.43       13.09      2.14 o
   4   4   9       81.95       74.30      3.03 o
   5   4   9       33.22       30.05      2.44 o
   6   4   9      201.17      197.98      6.46 o
   7   4   9      114.09      105.63      6.72 o
   8   4   9      146.54      144.30      4.64 o
   9   4   9        0.17       -2.41      2.99 o
  10   4   9       23.48       26.25      5.32 o
  11   4   9        2.81        5.99      3.74 o
  12   4   9       17.09       19.59      4.48 o
  13   4   9       15.93       10.27      4.68 o
  14   4   9        0.29        1.24      4.85 o
 -13   5   9        7.74       10.67      6.55 o
 -12   5   9        8.86        6.44      3.17 o
 -11   5   9        0.64       -1.80      2.15 o
 -10   5   9       17.60       15.11      2.33 o
  -9   5   9        5.42        4.08      1.98 o
  -8   5   9       18.87       17.64      2.84 o
  -7   5   9       78.69       78.46      4.04 o
  -6   5   9      107.73      109.49      3.29 o
  -5   5   9      308.63      283.05      5.65 o
  -4   5   9       38.61       40.36      4.64 o
  -3   5   9      236.26      233.57      4.45 o
  -2   5   9      255.27      253.52      4.72 o
  -1   5   9      179.91      172.15      3.78 o
   0   5   9      265.80      266.54      5.00 o
   1   5   9      177.20      166.19      3.89 o
   2   5   9      258.33      254.50      5.01 o
   3   5   9      239.98      240.99      5.96 o
   4   5   9       38.13       32.90      2.55 o
   5   5   9      313.15      284.00      5.86 o
   6   5   9      109.86      112.51      4.05 o
   7   5   9       76.09       74.65      3.61 o
   8   5   9       18.58       17.77      3.12 o
   9   5   9        5.72        6.49      2.59 o
  10   5   9       17.23       18.41      7.61 o
  11   5   9        0.82       -0.95      3.67 o
  12   5   9        8.57        9.69      4.40 o
  13   5   9        7.65        9.86      4.82 o
  14   5   9        2.03       -1.12      4.85 o
 -12   6   9       20.62       26.64      6.46 o
 -11   6   9        2.17       -0.34      2.17 o
 -10   6   9        2.77        4.34      2.12 o
  -9   6   9       35.86       40.53      3.27 o
  -8   6   9       25.41       25.22      2.16 o
  -7   6   9      111.77      107.03      3.23 o
  -6   6   9       61.84       61.67      4.34 o
  -5   6   9       53.95       50.06      2.11 o
  -4   6   9       47.64       54.42      4.79 o
  -3   6   9      110.22      107.48      2.85 o
  -2   6   9       72.03       65.64      3.21 o
  -1   6   9      199.24      194.14      4.12 o
   0   6   9      435.11      452.48      7.22 o
   1   6   9      194.45      188.61      5.06 o
   2   6   9       70.02       62.14      3.13 o
   3   6   9      108.15      112.83      3.55 o
   4   6   9       45.30       49.32      2.75 o
   5   6   9       55.43       50.88      3.02 o
   6   6   9       62.23       68.06      3.42 o
   7   6   9      113.86      108.41      4.25 o
   8   6   9       26.01       28.59      2.98 o
   9   6   9       35.88       37.49      3.44 o
  10   6   9        2.62        1.06      2.81 o
  11   6   9        1.89        0.79      3.19 o
  12   6   9       20.20       24.91      5.02 o
  13   6   9        5.31       -2.10      4.80 o
 -12   7   9        1.02       -4.65      5.37 o
 -11   7   9        1.46       -1.35      3.68 o
 -10   7   9       10.01       11.94      3.81 o
  -9   7   9        0.92        1.86      3.37 o
  -8   7   9        8.44       10.54      3.13 o
  -7   7   9        5.48        7.18      1.98 o
  -6   7   9      133.40      132.89      5.77 o
  -5   7   9       39.83       47.06      1.94 o
  -4   7   9       16.50       16.44      3.11 o
  -3   7   9      287.23      280.47      4.94 o
  -2   7   9       32.70       32.91      1.76 o
  -1   7   9       27.09       24.25      1.75 o
   0   7   9       32.37       36.73      3.78 o
   1   7   9       27.34       23.71      1.93 o
   2   7   9       31.99       33.07      3.10 o
   3   7   9      289.65      290.70      5.82 o
   4   7   9       17.84       14.42      3.77 o
   5   7   9       39.00       44.77      3.08 o
   6   7   9      130.35      128.64      4.54 o
   7   7   9        5.33       10.01      2.54 o
   8   7   9        8.71        6.61      2.70 o
   9   7   9        1.11       -2.40      2.81 o
  10   7   9        9.86        8.64      3.18 o
  11   7   9        1.35        0.23      5.59 o
  12   7   9        1.07        0.48      3.66 o
  13   7   9        3.73        0.48      3.96 o
 -12   8   9        1.27        5.93      6.65 o
 -11   8   9        0.85        1.28      6.08 o
 -10   8   9       18.63       15.36      4.37 o
  -9   8   9       17.95       16.54      4.00 o
  -8   8   9       20.13       23.91      3.90 o
  -7   8   9       18.92       17.60      3.64 o
  -6   8   9        1.04        2.22      3.56 o
  -5   8   9       56.06       51.45      3.94 o
  -4   8   9        1.55        5.46      4.51 o
  -3   8   9        3.68        4.55      2.98 o
  -2   8   9       26.23       33.74      3.75 o
  -1   8   9       30.99       33.57      2.52 o
   0   8   9       38.59       33.99      2.07 o
   1   8   9       30.87       28.39      4.39 o
   2   8   9       25.68       31.44      2.31 o
   3   8   9        4.28        1.41      1.81 o
   4   8   9        1.39       -0.13      1.95 o
   5   8   9       57.80       54.68      4.89 o
   6   8   9        0.95       -0.18      2.29 o
   7   8   9       17.99       15.22      3.71 o
   8   8   9       20.30       21.06      3.15 o
   9   8   9       18.26       15.24      3.33 o
  10   8   9       17.99       16.44      3.58 o
  11   8   9        0.72        1.60      3.55 o
  12   8   9        1.23        1.23      3.92 o
 -12   9   9        4.24       -1.50      7.02 o
 -11   9   9       15.46       25.71      7.33 o
 -10   9   9        2.26        1.40      5.30 o
  -9   9   9        0.30        0.28      4.12 o
  -8   9   9       17.99       24.06      4.23 o
  -7   9   9        3.83        0.19      3.28 o
  -6   9   9       28.60       32.72      4.02 o
  -5   9   9       17.63       16.73      3.54 o
  -4   9   9       14.80        6.34      2.87 o
  -3   9   9        0.61       -1.70      2.80 o
  -2   9   9       21.66       12.98      3.19 o
  -1   9   9       54.31       47.67      2.15 o
   0   9   9       39.63       35.10      2.93 o
   1   9   9       54.17       50.16      2.60 o
   2   9   9       22.23       16.54      2.52 o
   3   9   9        0.87        2.12      2.82 o
   4   9   9       13.70       12.16      2.31 o
   5   9   9       17.47       15.61      3.59 o
   6   9   9       27.30       26.39      3.20 o
   7   9   9        3.97       -1.12      2.65 o
   8   9   9       18.11       19.85      3.33 o
   9   9   9        0.25       -1.73      3.07 o
  10   9   9        2.34        1.98      3.44 o
  11   9   9       15.82       23.30      4.54 o
  12   9   9        4.29        1.51      4.05 o
 -11  10   9        0.42       -3.46      6.89 o
 -10  10   9        1.26       -5.55      5.55 o
  -9  10   9        3.57       -3.24      5.96 o
  -8  10   9        8.96        9.89      6.18 o
  -7  10   9       59.40       73.30     12.24 o
  -6  10   9        7.07        3.45      3.53 o
  -5  10   9        4.15        3.50      3.30 o
  -4  10   9        6.85        5.04      3.29 o
  -3  10   9       11.56        8.52      3.14 o
  -2  10   9       66.39       84.90      4.96 o
  -1  10   9        0.41       -0.49      5.23 o
   0  10   9       18.03       16.81      2.10 o
   1  10   9        0.38       -1.62      1.62 o
   2  10   9       66.11       71.93      3.24 o
   3  10   9       10.99       11.53      2.31 o
   4  10   9        6.56        6.42      2.34 o
   5  10   9        4.22        3.89      2.50 o
   6  10   9        7.24        4.26      2.72 o
   7  10   9       60.06       77.22      5.34 o
   8  10   9        8.85       12.44      3.26 o
   9  10   9        3.53        2.70      3.36 o
  10  10   9        1.30       -0.33      3.66 o
  11  10   9        0.37        0.98      3.88 o
 -10  11   9        1.51        5.71      7.36 o
  -9  11   9        1.32       -1.22      6.43 o
  -8  11   9       24.57       33.57      7.58 o
  -7  11   9        1.47        6.18      6.30 o
  -6  11   9       11.77       20.28      6.30 o
  -5  11   9        2.44        3.73      3.92 o
  -4  11   9       25.55       27.32      4.02 o
  -3  11   9       13.04        3.91      3.24 o
  -2  11   9        1.17        7.20      4.06 o
  -1  11   9       16.10       17.48      3.65 o
   0  11   9        1.63        3.18      3.24 o
   1  11   9       16.89       15.97      2.13 o
   2  11   9        1.03        5.34      2.06 o
   3  11   9       13.06       14.20      2.45 o
   4  11   9       25.41       28.88      2.95 o
   5  11   9        2.61        3.31      2.97 o
   6  11   9       12.20       10.03      3.08 o
   7  11   9        1.47        3.03      3.16 o
   8  11   9       24.61       27.55      3.74 o
   9  11   9        1.34        1.64      3.49 o
  10  11   9        1.40       -2.94      3.71 o
  -9  12   9        7.10        6.43      7.52 o
  -8  12   9        2.69       -4.24      6.80 o
  -7  12   9        3.36        1.40      6.49 o
  -6  12   9        3.43       10.76      6.02 o
  -5  12   9       13.21       13.66      6.36 o
  -4  12   9       13.22       18.09      6.40 o
  -3  12   9        0.04       -3.26      3.26 o
  -2  12   9        8.98        3.42      3.56 o
  -1  12   9        1.13        2.95      3.46 o
   0  12   9       16.33       18.02      3.83 o
   1  12   9        1.21       -1.60      3.24 o
   2  12   9        8.81       11.97      3.75 o
   3  12   9        0.07        1.37      2.47 o
   4  12   9       12.79       18.62      2.77 o
   5  12   9       12.92       11.94      4.19 o
   6  12   9        3.38        3.93      3.05 o
   7  12   9        3.56        2.84      3.28 o
   8  12   9        2.66        5.71      3.56 o
   9  12   9        7.24        8.29      3.95 o
  -8  13   9        6.37        2.15      7.36 o
  -7  13   9        4.72        0.66      6.71 o
  -6  13   9        2.72        2.09      6.86 o
  -5  13   9        1.48        4.43      6.55 o
  -4  13   9        0.27       -5.74      5.74 o
  -3  13   9        1.98       -2.00      5.71 o
  -2  13   9       10.62       10.26      6.11 o
  -1  13   9        1.82        3.56      5.68 o
   0  13   9        7.15        9.87      3.84 o
   1  13   9        1.92        1.88      3.68 o
   2  13   9       10.82       14.10      3.93 o
   3  13   9        2.07        3.67      3.48 o
   4  13   9        0.25        1.13      4.48 o
   5  13   9        1.40        4.63      4.22 o
   6  13   9        2.70       -3.10      3.10 o
   7  13   9        4.84        1.87      3.46 o
   8  13   9        6.21        6.71      5.54 o
  -6  14   9        0.32        5.65      6.74 o
  -5  14   9        1.72        3.12      6.52 o
  -4  14   9        2.12        3.59      6.43 o
  -3  14   9        0.66       -4.34      6.40 o
  -2  14   9        1.31        4.37      6.27 o
  -1  14   9        5.13        6.02      6.24 o
   0  14   9        3.48        0.28      5.83 o
   1  14   9        5.32        5.55      5.99 o
   2  14   9        1.38       -1.19      5.90 o
   3  14   9        0.62       -0.23      3.79 o
   4  14   9        1.97        0.23      5.32 o
   5  14   9        1.78       -0.71      3.66 o
   6  14   9        0.36        3.29      3.86 o
  -3  15   9        0.94       -0.53      6.99 o
  -2  15   9        6.90       11.39      7.05 o
  -1  15   9        3.64       12.63      7.02 o
   0  15   9        0.46       -3.84      6.49 o
   1  15   9        3.68        3.53      6.58 o
   2  15   9        6.67       15.38      6.96 o
   3  15   9        0.99       -3.87      6.11 o
   0   0  10       76.39       84.12      3.30 o
   1   0  10      125.65      119.51      2.69 o
   2   0  10      185.48      176.06      3.27 o
   3   0  10       55.33       51.33      1.92 o
   4   0  10       61.17       65.77      2.16 o
   5   0  10      125.02      119.64      2.83 o
   6   0  10        1.30        0.28      2.02 o
   7   0  10       69.71       71.66      5.97 o
   8   0  10        1.29        3.70      2.60 o
   9   0  10        6.38        3.44      2.96 o
  10   0  10        5.36        4.72      3.06 o
  11   0  10       11.26       11.08      3.62 o
  12   0  10       14.29       24.62      5.80 o
  13   0  10        4.89        8.62      4.03 o
  14   0  10        0.38        1.97      4.17 o
 -14   1  10        0.96       -4.11      4.11 o
 -13   1  10       18.25       22.45      4.33 o
 -12   1  10        6.01        9.80      3.74 o
 -11   1  10       22.33       21.67      3.76 o
 -10   1  10        6.36        3.15      2.90 o
  -9   1  10       15.42        7.55      2.93 o
  -8   1  10       46.03       47.08      3.54 o
  -7   1  10        0.73        3.59      2.64 o
  -6   1  10      157.22      143.73      3.75 o
  -5   1  10        8.74       10.61      1.79 o
  -4   1  10       69.72       69.16      2.19 o
  -3   1  10       15.46       18.10      1.42 o
  -2   1  10      135.22      133.43      2.81 o
  -1   1  10      237.33      233.46      4.71 o
   0   1  10        0.02       -0.08      1.09 o
   1   1  10      237.35      234.87      4.12 o
   2   1  10      133.08      131.91      2.77 o
   3   1  10       13.79       14.15      1.35 o
   4   1  10       71.94       68.38      2.76 o
   5   1  10        8.12        9.69      1.86 o
   6   1  10      163.00      148.27      4.11 o
   7   1  10        0.75        0.76      2.49 o
   8   1  10       44.67       40.96      3.66 o
   9   1  10       15.29       16.47      3.20 o
  10   1  10        5.75        4.45      3.16 o
  11   1  10       23.01       24.69      3.86 o
  12   1  10        6.23        7.39      3.79 o
  13   1  10       18.18       17.68      4.39 o
  14   1  10        0.93       -1.56      5.10 o
 -14   2  10        1.70       -3.66      3.66 o
 -13   2  10        8.42        9.33      3.93 o
 -12   2  10        8.13        2.76      5.97 o
 -11   2  10       23.15       28.59      3.82 o
 -10   2  10       22.41       23.84      3.31 o
  -9   2  10       74.94       89.43      8.17 o
  -8   2  10       19.73       20.03      3.06 o
  -7   2  10       52.38       55.11      2.68 o
  -6   2  10      127.92      117.56      3.86 o
  -5   2  10       52.74       52.98      2.07 o
  -4   2  10       23.53       23.88      2.21 o
  -3   2  10      115.06      108.93      2.88 o
  -2   2  10      202.17      193.75      3.69 o
  -1   2  10       17.59       16.87      1.38 o
   0   2  10      510.63      497.39      6.42 o
   1   2  10       17.31       18.25      1.39 o
   2   2  10      206.79      194.56      4.25 o
   3   2  10      115.33      104.97      3.24 o
   4   2  10       24.86       21.51      2.38 o
   5   2  10       52.45       47.99      2.66 o
   6   2  10      129.91      122.01      3.93 o
   7   2  10       52.56       52.82      3.15 o
   8   2  10       20.09       20.89      3.21 o
   9   2  10       73.59       70.04      8.03 o
  10   2  10       23.24       21.91      3.78 o
  11   2  10       23.11       31.86      4.15 o
  12   2  10        7.89        6.30      3.87 o
  13   2  10        8.42       20.95      6.58 o
  14   2  10        1.62       -0.03      4.52 o
 -14   3  10        0.97        3.09      4.00 o
 -13   3  10       26.93       26.83      4.42 o
 -12   3  10        1.57        8.01      3.48 o
 -11   3  10        6.49        6.51      2.99 o
 -10   3  10       13.40       12.16      3.09 o
  -9   3  10       12.02        8.98      3.46 o
  -8   3  10       30.30       25.77      2.46 o
  -7   3  10       31.76       35.95      2.38 o
  -6   3  10      112.27      104.54      3.24 o
  -5   3  10       85.19       84.52      2.47 o
  -4   3  10      222.68      216.22      4.58 o
  -3   3  10      125.72      124.56      4.09 o
  -2   3  10      352.56      341.50      4.92 o
  -1   3  10       47.69       49.07      1.84 o
   0   3  10      165.90      168.74      3.92 o
   1   3  10       47.08       52.00      2.59 o
   2   3  10      352.04      331.07      6.03 o
   3   3  10      128.59      126.24      5.42 o
   4   3  10      227.11      222.09      5.24 o
   5   3  10       84.40       79.97      4.64 o
   6   3  10      115.00      101.93      3.83 o
   7   3  10       32.73       34.40      2.83 o
   8   3  10       29.57       28.73      2.86 o
   9   3  10       11.75       10.42      5.16 o
  10   3  10       14.21        9.92      3.58 o
  11   3  10        6.51        8.97      4.46 o
  12   3  10        1.57       -1.31      3.94 o
  13   3  10       26.76       28.58      5.18 o
  14   3  10        0.89       -4.58      4.58 o
 -13   4  10        2.07        6.76      3.70 o
 -12   4  10        4.53        2.02      3.70 o
 -11   4  10        3.68        1.25      2.73 o
 -10   4  10       21.24       21.79      5.72 o
  -9   4  10       35.92       37.60      2.71 o
  -8   4  10       28.25       28.98      2.37 o
  -7   4  10       65.09       60.73      5.50 o
  -6   4  10        8.53        8.90      1.73 o
  -5   4  10       90.43       90.47      2.54 o
  -4   4  10      126.01      122.70      4.23 o
  -3   4  10        0.38        0.24      1.71 o
  -2   4  10      417.69      391.63      6.54 o
  -1   4  10      410.67      392.81      6.56 o
   0   4  10      326.78      328.78      7.87 o
   1   4  10      417.57      388.02      6.61 o
   2   4  10      418.96      400.04      8.38 o
   3   4  10        0.63       -0.54      1.63 o
   4   4  10      127.77      123.97      3.84 o
   5   4  10       88.89       87.13      4.14 o
   6   4  10        8.73        5.05      2.30 o
   7   4  10       65.22       62.41      3.36 o
   8   4  10       28.25       30.07      3.07 o
   9   4  10       36.42       34.71      3.37 o
  10   4  10       21.68       17.81      3.16 o
  11   4  10        3.41        5.79      4.52 o
  12   4  10        4.52        2.50      4.26 o
  13   4  10        2.08       -4.10      4.51 o
 -13   5  10        1.97        2.32      3.39 o
 -12   5  10        3.11        2.62      3.13 o
 -11   5  10        9.07       11.36      4.24 o
 -10   5  10        2.95        6.73      2.67 o
  -9   5  10       17.82       14.95      2.21 o
  -8   5  10       22.33       18.73      2.12 o
  -7   5  10       39.31       37.49      2.33 o
  -6   5  10       81.13       81.07      2.93 o
  -5   5  10       15.47       15.67      2.37 o
  -4   5  10       95.11       87.73      5.68 o
  -3   5  10       49.45       47.41      2.19 o
  -2   5  10      101.47      104.54      4.93 o
  -1   5  10      128.21      125.25      3.36 o
   0   5  10      308.57      301.27      5.59 o
   1   5  10      132.94      129.58      6.73 o
   2   5  10      104.46       97.17      4.04 o
   3   5  10       47.85       47.48      2.63 o
   4   5  10       97.32       92.91      3.48 o
   5   5  10       15.20       16.10      2.35 o
   6   5  10       81.62       75.37      5.14 o
   7   5  10       40.66       37.88      3.82 o
   8   5  10       21.75       20.43      3.82 o
   9   5  10       17.68       22.72      3.42 o
  10   5  10        3.08       -1.94      2.78 o
  11   5  10        8.83       10.24      3.42 o
  12   5  10        3.09        1.96      3.61 o
  13   5  10        2.13        2.96      4.77 o
 -12   6  10        1.69       -4.15      5.87 o
 -11   6  10        1.21        4.07      2.84 o
 -10   6  10        4.34        4.37      2.13 o
  -9   6  10        8.23        6.45      2.04 o
  -8   6  10       15.66       15.84      1.99 o
  -7   6  10       37.75       42.12      2.43 o
  -6   6  10       31.83       35.56      2.16 o
  -5   6  10       13.35       17.01      1.70 o
  -4   6  10       58.50       52.46      2.25 o
  -3   6  10       31.76       32.00      1.86 o
  -2   6  10      134.17      140.69      5.82 o
  -1   6  10      156.55      164.20      3.90 o
   0   6  10      305.72      291.36      5.53 o
   1   6  10      153.10      153.41      4.39 o
   2   6  10      130.20      142.99      3.98 o
   3   6  10       32.80       34.56      4.73 o
   4   6  10       60.49       58.26      3.07 o
   5   6  10       13.96       16.01      2.54 o
   6   6  10       31.78       32.63      2.92 o
   7   6  10       38.21       38.23      3.18 o
   8   6  10       15.58       14.52      2.88 o
   9   6  10        8.64       11.62      2.98 o
  10   6  10        4.27        3.48      3.18 o
  11   6  10        1.22        2.76      3.36 o
  12   6  10        1.80       -0.87      3.71 o
  13   6  10        5.01       -0.97      3.98 o
 -11   7  10        5.30        6.22      4.15 o
 -10   7  10        2.84        1.57      4.80 o
  -9   7  10       17.78       18.84      3.84 o
  -8   7  10        6.45        8.81      3.44 o
  -7   7  10       18.88       18.54      4.77 o
  -6   7  10       51.90       55.10      4.17 o
  -5   7  10       64.34       54.55      5.62 o
  -4   7  10        3.97        3.16      1.17 o
  -3   7  10       59.38       61.96      2.28 o
  -2   7  10       22.80       23.15      3.30 o
  -1   7  10       42.45       42.02      2.29 o
   0   7  10       72.38       70.38      2.76 o
   1   7  10       44.08       38.04      2.34 o
   2   7  10       22.02       24.96      2.24 o
   3   7  10       61.33       62.07      3.04 o
   4   7  10        3.45        2.49      1.95 o
   5   7  10       64.55       58.82      3.27 o
   6   7  10       51.74       51.12      4.52 o
   7   7  10       17.83       21.63      2.99 o
   8   7  10        6.88        8.77      2.90 o
   9   7  10       17.84       17.30      4.94 o
  10   7  10        2.70       -3.14      3.14 o
  11   7  10        5.12        1.22      3.37 o
  12   7  10        6.55        6.93      4.03 o
 -11   8  10        5.78        5.65      6.49 o
 -10   8  10        3.51        1.16      4.00 o
  -9   8  10        5.37        5.00      3.83 o
  -8   8  10       25.32       27.79      5.33 o
  -7   8  10       20.85       20.28      3.82 o
  -6   8  10       49.38       58.17      4.49 o
  -5   8  10       44.66       41.59      4.15 o
  -4   8  10       26.07       25.28      9.44 o
  -3   8  10        7.04        7.44      3.07 o
  -2   8  10       17.74       17.87      2.02 o
  -1   8  10       47.39       48.59      3.51 o
   0   8  10        4.99        5.31      1.58 o
   1   8  10       45.78       42.57      2.48 o
   2   8  10       18.79       14.87      3.25 o
   3   8  10        7.81        4.55      2.06 o
   4   8  10       26.69       21.83      2.59 o
   5   8  10       44.51       45.40      3.18 o
   6   8  10       49.67       59.49      3.61 o
   7   8  10       20.98       22.04      3.15 o
   8   8  10       25.87       26.06      3.53 o
   9   8  10        5.14        0.62      3.17 o
  10   8  10        3.29        2.94      4.02 o
  11   8  10        5.99        8.60      4.05 o
  12   8  10        0.11       -3.85      3.85 o
 -11   9  10        1.70       -6.46      6.46 o
 -10   9  10        5.53        8.83      6.33 o
  -9   9  10       12.80       12.27      4.15 o
  -8   9  10        1.46        8.63      3.98 o
  -7   9  10       22.02       25.22      4.33 o
  -6   9  10        8.61        3.75      4.32 o
  -5   9  10       22.69       23.12      4.13 o
  -4   9  10       23.71       26.54      3.71 o
  -3   9  10        4.36        3.60      3.24 o
  -2   9  10       53.83       50.89      9.13 o
  -1   9  10        0.85        1.41      1.91 o
   0   9  10       40.34       44.18      2.44 o
   1   9  10        0.90        1.40      1.64 o
   2   9  10       53.00       57.28      3.16 o
   3   9  10        4.24        2.65      2.70 o
   4   9  10       24.14       22.86      2.64 o
   5   9  10       22.88       28.40      3.03 o
   6   9  10        8.35        9.50      2.85 o
   7   9  10       21.48       26.47      3.39 o
   8   9  10        1.55        4.71      3.16 o
   9   9  10       13.33        9.77      4.18 o
  10   9  10        5.71        5.71      3.73 o
  11   9  10        1.70       -0.64      3.80 o
 -10  10  10        1.46        4.24      6.86 o
  -9  10  10        2.57       -1.28      6.33 o
  -8  10  10       25.26       34.75      7.49 o
  -7  10  10        1.11        4.56      3.92 o
  -6  10  10       51.02       51.45      4.92 o
  -5  10  10       31.16       35.02      4.29 o
  -4  10  10        2.99       -1.51      3.41 o
  -3  10  10       10.50       13.64      3.50 o
  -2  10  10        2.10        1.41      3.28 o
  -1  10  10        7.49       10.52      3.50 o
   0  10  10        3.90        4.85      1.68 o
   1  10  10        7.62       10.97      1.97 o
   2  10  10        2.27        0.02      3.15 o
   3  10  10       10.05       13.55      2.35 o
   4  10  10        3.25        1.25      3.42 o
   5  10  10       31.74       30.64      5.23 o
   6  10  10       51.12       53.04      4.29 o
   7  10  10        1.10        0.94      4.85 o
   8  10  10       25.50       30.25      3.86 o
   9  10  10        2.66        2.90      3.58 o
  10  10  10        1.34        0.60      3.80 o
  -9  11  10        2.82       -3.65      6.80 o
  -8  11  10        2.42        2.34      6.61 o
  -7  11  10       49.38       61.68      7.89 o
  -6  11  10        2.94       -5.77      5.77 o
  -5  11  10        5.87        2.33      3.77 o
  -4  11  10        8.69       11.92      3.88 o
  -3  11  10        3.86        1.61      3.64 o
  -2  11  10        3.83        3.76      3.56 o
  -1  11  10        4.91        3.09      3.61 o
   0  11  10       19.72       18.57      3.85 o
   1  11  10        4.76        5.74      2.02 o
   2  11  10        4.27        2.64      2.12 o
   3  11  10        3.60        1.26      2.23 o
   4  11  10        9.10       10.35      2.53 o
   5  11  10        5.91        6.62      2.80 o
   6  11  10        2.86       -2.88      2.88 o
   7  11  10       49.79       69.43      5.20 o
   8  11  10        2.43        0.97      3.37 o
   9  11  10        2.60        0.84      3.56 o
  -8  12  10        4.81        4.09      7.39 o
  -7  12  10       11.29       21.37      7.21 o
  -6  12  10        2.59        4.21      6.71 o
  -5  12  10        2.17        2.03      5.71 o
  -4  12  10        4.74        2.22      6.24 o
  -3  12  10       11.45       15.61      4.00 o
  -2  12  10        2.36        4.84      3.87 o
  -1  12  10       15.04       14.53      4.05 o
   0  12  10        3.13       -2.83      4.68 o
   1  12  10       15.35       18.47      4.01 o
   2  12  10        2.25        3.97      2.38 o
   3  12  10       10.99        7.40      2.56 o
   4  12  10        4.56        0.89      2.59 o
   5  12  10        2.32        1.35      2.74 o
   6  12  10        2.84       -2.98      2.98 o
   7  12  10       11.30       14.90      3.72 o
   8  12  10        4.95        1.41      3.71 o
  -7  13  10        4.30       11.79      7.77 o
  -6  13  10        0.62       -0.81      7.27 o
  -5  13  10        7.12        2.03      6.86 o
  -4  13  10        3.26        4.71      6.30 o
  -3  13  10        0.11        6.68      6.61 o
  -2  13  10       10.21       13.76      6.61 o
  -1  13  10        4.66        5.80      6.40 o
   0  13  10        0.15        0.57      3.97 o
   1  13  10        4.83        1.02      4.09 o
   2  13  10       10.58       12.18      4.63 o
   3  13  10        0.07       -2.17      2.62 o
   4  13  10        3.42        7.10      3.81 o
   5  13  10        7.03        9.90      4.61 o
   6  13  10        0.67        1.00      3.37 o
   7  13  10        4.33        0.09      3.51 o
  -4  14  10        2.48        1.28      7.11 o
  -3  14  10        5.97       -1.28      7.08 o
  -2  14  10        2.57        7.49      6.99 o
  -1  14  10        2.68       -2.90      6.61 o
   0  14  10        3.33        2.00      6.80 o
   1  14  10        2.52        4.84      6.80 o
   2  14  10        2.48       -2.22      6.65 o
   3  14  10        6.02        4.27      6.74 o
   4  14  10        2.39        0.95      3.45 o
   1   0  11       25.81       24.73      2.13 o
   2   0  11      121.40      115.67      2.75 o
   3   0  11        6.20        7.33      1.44 o
   4   0  11       17.95       15.28      1.93 o
   5   0  11       34.98       38.37      2.49 o
   6   0  11      150.13      129.04      3.97 o
   7   0  11       49.14       41.70      2.98 o
   8   0  11       93.21       91.37      7.83 o
   9   0  11        5.47        0.03      5.07 o
  10   0  11       26.87       21.21      3.71 o
  11   0  11        9.49        9.97      3.56 o
  12   0  11        8.94       11.51      3.91 o
  13   0  11        0.85       10.87      4.32 o
 -13   1  11        2.54       -0.70      3.99 o
 -12   1  11       21.00       22.54      4.09 o
 -11   1  11        4.62        2.47      3.20 o
 -10   1  11       26.32       25.50      3.58 o
  -9   1  11        6.36        2.89      2.95 o
  -8   1  11       37.77       39.21      3.54 o
  -7   1  11       52.95       56.24      2.96 o
  -6   1  11        4.97        9.00      2.36 o
  -5   1  11       49.66       47.68      2.60 o
  -4   1  11       67.24       70.19      2.35 o
  -3   1  11        9.55        7.88      1.35 o
  -2   1  11      209.76      212.90      5.64 o
  -1   1  11      195.22      203.68      3.70 o
   0   1  11      104.66      106.25      2.68 o
   1   1  11      195.59      199.17      3.64 o
   2   1  11      212.68      217.62      4.61 o
   3   1  11        9.31        7.14      1.77 o
   4   1  11       66.82       69.45      2.93 o
   5   1  11       49.74       48.34      2.70 o
   6   1  11        5.05        6.63      2.12 o
   7   1  11       53.96       52.39      3.11 o
   8   1  11       37.73       37.12      3.02 o
   9   1  11        6.00        0.83      3.01 o
  10   1  11       26.84       28.01      3.90 o
  11   1  11        4.59        3.85      3.49 o
  12   1  11       21.09       23.69      4.62 o
  13   1  11        2.49        3.81      7.18 o
 -13   2  11       12.86       18.83      4.40 o
 -12   2  11       18.86       25.43      4.90 o
 -11   2  11        1.63       -0.05      3.06 o
 -10   2  11       32.65       37.62      4.54 o
  -9   2  11        0.31        0.99      2.63 o
  -8   2  11       96.67      105.40      7.53 o
  -7   2  11       18.80       27.44      2.92 o
  -6   2  11       73.05       74.01      2.60 o
  -5   2  11       61.02       54.53      2.24 o
  -4   2  11        6.95        7.55      1.41 o
  -3   2  11       73.72       74.42      2.67 o
  -2   2  11       34.35       32.91      1.76 o
  -1   2  11      328.71      320.10      4.85 o
   0   2  11       62.81       56.89      2.56 o
   1   2  11      331.24      310.86      6.78 o
   2   2  11       33.54       33.08      2.28 o
   3   2  11       74.00       74.83      3.01 o
   4   2  11        7.52        6.59      1.88 o
   5   2  11       62.85       58.11      3.00 o
   6   2  11       72.99       69.69      3.42 o
   7   2  11       19.03       17.86      3.02 o
   8   2  11       96.00       98.69      4.12 o
   9   2  11        0.30       -0.74      2.46 o
  10   2  11       33.93       28.29      3.98 o
  11   2  11        1.64       -1.90      3.79 o
  12   2  11       18.58       28.09      4.67 o
  13   2  11       12.84        7.44      4.64 o
 -13   3  11        4.43        6.87      4.84 o
 -12   3  11       26.62       31.34      4.60 o
 -11   3  11        1.57        4.25      3.04 o
 -10   3  11        5.38        5.32      5.18 o
  -9   3  11        3.21        3.53      4.71 o
  -8   3  11       18.02       16.45      7.22 o
  -7   3  11       96.20       92.83      4.28 o
  -6   3  11       58.27       60.75      5.03 o
  -5   3  11      161.63      144.41      3.30 o
  -4   3  11        5.03        3.40      1.29 o
  -3   3  11       76.13       71.84      3.53 o
  -2   3  11        8.20        8.42      1.69 o
  -1   3  11      134.25      133.70      3.58 o
   0   3  11       59.65       58.21      2.60 o
   1   3  11      131.84      133.76      3.75 o
   2   3  11        7.60        6.86      1.84 o
   3   3  11       76.39       66.34      3.36 o
   4   3  11        4.53        3.20      1.99 o
   5   3  11      162.66      154.34      4.98 o
   6   3  11       59.12       58.25      3.23 o
   7   3  11       96.93       95.98      4.02 o
   8   3  11       18.26       14.60      2.78 o
   9   3  11        2.99        1.53      2.64 o
  10   3  11        5.87        9.46      3.43 o
  11   3  11        1.49        3.39      3.24 o
  12   3  11       26.45       33.01      4.96 o
  13   3  11        4.32        2.42      4.82 o
 -13   4  11        2.53       -0.36      3.57 o
 -12   4  11        2.64        4.83      4.07 o
 -11   4  11        0.31       -2.85      2.85 o
 -10   4  11       18.14       22.88      3.21 o
  -9   4  11       13.74       15.62      3.21 o
  -8   4  11       21.86       31.06      5.76 o
  -7   4  11       27.79       24.78      2.29 o
  -6   4  11       22.23       24.28      3.07 o
  -5   4  11       22.30       24.27      2.06 o
  -4   4  11       25.84       23.44      2.63 o
  -3   4  11      160.40      165.89      4.35 o
  -2   4  11       24.05       20.40      1.94 o
  -1   4  11       38.96       36.13      2.20 o
   0   4  11      252.27      225.67      4.78 o
   1   4  11       38.20       41.10      2.56 o
   2   4  11       25.57       19.93      2.97 o
   3   4  11      158.92      152.37      4.18 o
   4   4  11       23.95       20.94      2.42 o
   5   4  11       23.55       26.41      3.78 o
   6   4  11       23.41       22.13      2.66 o
   7   4  11       28.24       32.36      4.33 o
   8   4  11       22.48       23.29      3.09 o
   9   4  11       14.25       18.94      3.37 o
  10   4  11       18.28       18.34      3.11 o
  11   4  11        0.24       -1.85      3.26 o
  12   4  11        2.47       -3.40      3.40 o
  13   4  11        2.43        0.40      3.94 o
 -12   5  11        6.13        8.18      3.55 o
 -11   5  11        8.01       11.23      3.20 o
 -10   5  11        6.49       10.05      2.78 o
  -9   5  11       17.72       21.49      3.73 o
  -8   5  11        5.32        5.80      1.98 o
  -7   5  11        2.25        2.23      1.72 o
  -6   5  11        4.70        5.74      3.20 o
  -5   5  11       16.84       17.08      1.87 o
  -4   5  11       16.68       16.51      1.76 o
  -3   5  11       42.69       43.17      2.29 o
  -2   5  11       34.70       36.04      2.18 o
  -1   5  11       51.25       57.17      2.67 o
   0   5  11      138.86      133.07      5.43 o
   1   5  11       50.08       53.87      3.36 o
   2   5  11       32.43       33.04      2.60 o
   3   5  11       44.41       43.86      2.87 o
   4   5  11       16.50       15.54      2.29 o
   5   5  11       16.72       16.02      2.48 o
   6   5  11        5.16        3.36      2.27 o
   7   5  11        2.16       -0.63      2.36 o
   8   5  11        5.03        7.02      2.74 o
   9   5  11       17.72       20.10      4.75 o
  10   5  11        6.56        7.25      3.27 o
  11   5  11        8.50        8.60      4.53 o
  12   5  11        6.15        8.10      4.01 o
 -12   6  11        0.02       -6.40      6.40 o
 -11   6  11        2.75        1.22      6.21 o
 -10   6  11        0.75        3.89      3.93 o
  -9   6  11       16.41       18.87      3.32 o
  -8   6  11        9.45       10.69      2.14 o
  -7   6  11       13.86       15.94      2.08 o
  -6   6  11       18.59       18.85      1.98 o
  -5   6  11       87.31       93.43      3.07 o
  -4   6  11       32.80       34.80      2.49 o
  -3   6  11       27.23       27.58      2.74 o
  -2   6  11        6.51        7.30      1.54 o
  -1   6  11       38.93       39.47      2.33 o
   0   6  11        0.07        0.79      1.59 o
   1   6  11       38.44       36.73      2.45 o
   2   6  11        7.28        8.20      2.70 o
   3   6  11       28.92       23.09      2.37 o
   4   6  11       32.28       36.99      3.77 o
   5   6  11       86.33       89.62      3.79 o
   6   6  11       18.61       22.18      2.93 o
   7   6  11       13.40       11.47      2.76 o
   8   6  11        9.76        7.79      2.90 o
   9   6  11       16.69       22.98      4.06 o
  10   6  11        0.71        2.60      3.24 o
  11   6  11        2.95        0.20      3.63 o
  12   6  11        0.01        2.00      3.99 o
 -11   7  11        5.15        0.50      6.27 o
 -10   7  11        1.91        0.50      4.12 o
  -9   7  11       14.68       10.91      3.96 o
  -8   7  11       11.51       12.46      3.86 o
  -7   7  11        2.22        5.19      3.41 o
  -6   7  11       11.38        9.01      4.35 o
  -5   7  11       31.00       39.03      3.92 o
  -4   7  11        0.41       -0.10      4.23 o
  -3   7  11       29.22       31.85      2.78 o
  -2   7  11       63.70       63.32      2.55 o
  -1   7  11       88.30       94.28      3.40 o
   0   7  11        0.99        1.28      2.15 o
   1   7  11       85.55       84.76      3.19 o
   2   7  11       65.11       66.67      3.10 o
   3   7  11       28.01       30.07      2.50 o
   4   7  11        0.40       -0.31      2.04 o
   5   7  11       32.13       23.51      3.00 o
   6   7  11       11.41        6.27      2.71 o
   7   7  11        2.21        3.57      2.84 o
   8   7  11       11.82       18.22      3.24 o
   9   7  11       14.59       10.21      4.03 o
  10   7  11        1.76       -1.74      3.37 o
  11   7  11        5.25        8.12      4.09 o
  12   7  11        0.83       -4.79      4.79 o
 -10   8  11        1.87        0.86      4.13 o
  -9   8  11        1.82       -1.76      3.76 o
  -8   8  11        5.47        4.46      3.88 o
  -7   8  11       48.33       60.72      5.03 o
  -6   8  11        9.65        8.20      3.65 o
  -5   8  11       54.28       46.12     12.95 o
  -4   8  11        1.39        4.08      3.53 o
  -3   8  11       13.35       10.25      3.53 o
  -2   8  11       17.07       27.08      6.63 o
  -1   8  11        4.26       -0.37      1.56 o
   0   8  11       45.47       56.57      2.76 o
   1   8  11        4.21        4.83      2.39 o
   2   8  11       16.49       25.99      2.50 o
   3   8  11       13.27       13.44      2.34 o
   4   8  11        1.35        0.06      2.27 o
   5   8  11       52.93       49.07      6.08 o
   6   8  11        9.77       11.99      3.71 o
   7   8  11       48.85       62.73      7.42 o
   8   8  11        5.63        1.91      3.12 o
   9   8  11        1.63       -0.81      5.68 o
  10   8  11        1.92       -1.13      3.64 o
  11   8  11        1.56        5.62      4.02 o
 -10   9  11        5.51       -3.21      6.30 o
  -9   9  11        0.06       -2.64      5.04 o
  -8   9  11       38.11       48.30     10.65 o
  -7   9  11        2.28        2.26      6.46 o
  -6   9  11       36.89       34.74      4.58 o
  -5   9  11        0.40       -2.89      3.54 o
  -4   9  11        7.19        3.23      3.64 o
  -3   9  11       16.99       16.34      3.67 o
  -2   9  11        5.20        5.97      3.70 o
  -1   9  11       42.50       47.74      7.58 o
   0   9  11        0.44        0.22      1.67 o
   1   9  11       42.53       49.49      5.35 o
   2   9  11        5.47        2.16      1.90 o
   3   9  11       16.49       15.42      2.87 o
   4   9  11        7.71       10.21      2.53 o
   5   9  11        0.48        0.73      2.56 o
   6   9  11       36.78       36.51      3.55 o
   7   9  11        2.26        4.27      3.00 o
   8   9  11       38.68       49.82      5.43 o
   9   9  11        0.09       -2.29      3.34 o
  10   9  11        5.38        8.62      3.96 o
  -9  10  11        3.03        3.96      6.71 o
  -8  10  11        0.15        3.87      6.30 o
  -7  10  11       17.95       28.26      5.41 o
  -6  10  11       11.55       11.89      4.28 o
  -5  10  11       27.49       28.26      4.49 o
  -4  10  11       17.15       14.16      3.87 o
  -3  10  11        3.92       -2.16      3.32 o
  -2  10  11        8.05        3.07      3.70 o
  -1  10  11       11.32        8.04      3.87 o
   0  10  11        7.68       11.70      4.82 o
   1  10  11       11.33       13.63      2.68 o
   2  10  11        8.46        8.92      2.26 o
   3  10  11        4.27        3.07      3.02 o
   4  10  11       17.40       26.66      3.05 o
   5  10  11       28.27       34.17      3.41 o
   6  10  11       11.44       17.33      3.27 o
   7  10  11       17.42       23.15      4.49 o
   8  10  11        0.17       -1.42      3.45 o
   9  10  11        3.14        5.86      3.82 o
  -8  11  11        6.59        8.98      7.42 o
  -7  11  11        0.07       -3.24      6.46 o
  -6  11  11       12.52       11.87      9.41 o
  -5  11  11        7.11        0.52      4.07 o
  -4  11  11        0.10       -1.00      3.84 o
  -3  11  11       11.07        4.68      3.79 o
  -2  11  11        7.05        7.90      4.00 o
  -1  11  11       14.98       19.49      4.15 o
   0  11  11        8.62        7.01      5.02 o
   1  11  11       15.02       17.36      4.31 o
   2  11  11        7.00       14.16      3.05 o
   3  11  11       11.66       17.14      4.50 o
   4  11  11        0.06        2.33      3.59 o
   5  11  11        6.97        5.32      2.97 o
   6  11  11       12.81       17.92      3.42 o
   7  11  11        0.07       -2.21      4.07 o
   8  11  11        6.58        8.13      3.84 o
  -7  12  11        7.40       17.75      7.80 o
  -6  12  11       10.26       12.85      7.49 o
  -5  12  11       12.31        4.55      6.74 o
  -4  12  11        4.36        3.41      4.79 o
  -3  12  11        1.35       -2.23      4.10 o
  -2  12  11       20.50       19.44      4.69 o
  -1  12  11       10.55       15.24      4.43 o
   0  12  11        0.00       -1.68      4.03 o
   1  12  11       10.51       14.81      4.50 o
   2  12  11       20.52       21.69      4.81 o
   3  12  11        1.22        5.01      3.73 o
   4  12  11        4.57        3.89      2.85 o
   5  12  11       12.78       11.50      6.59 o
   6  12  11       10.42        5.62      3.46 o
   7  12  11        7.41        5.35      3.73 o
  -5  13  11        1.38        2.06      7.05 o
  -4  13  11        9.13       -2.65      7.14 o
  -3  13  11        4.65       13.79      7.39 o
  -2  13  11       13.24       14.91      7.30 o
  -1  13  11        7.22       15.21      4.92 o
   0  13  11        6.91       -3.04      4.37 o
   1  13  11        7.41        6.36      4.56 o
   2  13  11       12.95       12.70      5.88 o
   3  13  11        4.93        3.41      4.71 o
   4  13  11        9.23        6.78      3.19 o
   5  13  11        1.46        0.13      3.25 o
  -2  14  11        2.06        1.84      6.49 o
  -1  14  11        0.64        3.40      7.30 o
   0  14  11        5.13       12.76      7.49 o
   1  14  11        0.68       10.17      7.27 o
   2  14  11        2.06       -2.90      6.21 o
   0   0  12      391.64      394.89      8.18 o
   1   0  12       15.32       13.53      1.58 o
   2   0  12       60.67       68.83      3.20 o
   3   0  12       29.64       31.79      2.37 o
   4   0  12        5.33        7.06      2.03 o
   5   0  12       64.07       69.05      5.03 o
   6   0  12        3.97        2.58      2.22 o
   7   0  12      161.81      153.43      4.65 o
   8   0  12       51.41       58.94      3.51 o
   9   0  12       75.74       82.51      5.37 o
  10   0  12       25.66       22.47      3.11 o
  11   0  12        0.46       -0.75      3.56 o
  12   0  12        6.43        9.03      4.15 o
  13   0  12        1.74        0.23      4.40 o
 -13   1  12       24.95       27.15      4.80 o
 -12   1  12        1.72       -1.10      3.77 o
 -11   1  12       21.36       20.84      4.01 o
 -10   1  12       14.66       11.42      3.44 o
  -9   1  12        5.20        4.91      2.49 o
  -8   1  12       32.11       26.04      2.86 o
  -7   1  12        1.50        5.07      2.35 o
  -6   1  12       50.16       43.99      2.79 o
  -5   1  12       38.67       42.25      2.64 o
  -4   1  12       17.49       15.88      2.07 o
  -3   1  12      101.77      107.85      2.86 o
  -2   1  12       58.06       57.22      2.77 o
  -1   1  12       82.76       90.55      2.68 o
   0   1  12        4.89        5.29      1.69 o
   1   1  12       81.68       79.82      3.13 o
   2   1  12       57.53       55.84      2.69 o
   3   1  12      102.74      106.00      3.67 o
   4   1  12       17.68       19.50      2.31 o
   5   1  12       38.54       38.89      2.75 o
   6   1  12       49.55       42.35      3.82 o
   7   1  12        1.54        0.50      2.27 o
   8   1  12       31.77       30.62      3.16 o
   9   1  12        5.55        4.80      2.65 o
  10   1  12       15.12       10.33      2.97 o
  11   1  12       21.66       23.23      3.97 o
  12   1  12        1.65       -0.76      4.02 o
  13   1  12       24.97       27.79      5.26 o
 -12   2  12        6.31       13.60      4.15 o
 -11   2  12        2.41       -0.23      3.25 o
 -10   2  12        5.60        5.99      3.16 o
  -9   2  12       40.03       40.35      3.89 o
  -8   2  12       24.14       22.35      2.68 o
  -7   2  12      107.28      111.03      3.95 o
  -6   2  12        0.68       -0.50      2.65 o
  -5   2  12       74.33       67.53      3.01 o
  -4   2  12       12.88       14.12      1.63 o
  -3   2  12       17.38       13.68      1.97 o
  -2   2  12      125.28      116.05      3.52 o
  -1   2  12       11.08        8.99      1.83 o
   0   2  12        7.86        9.17      2.70 o
   1   2  12       11.57        7.95      1.82 o
   2   2  12      125.26      122.67      5.39 o
   3   2  12       18.01       17.77      2.25 o
   4   2  12       13.81       13.31      2.21 o
   5   2  12       76.69       77.48      3.42 o
   6   2  12        0.69       -1.95      2.13 o
   7   2  12      107.40      107.94      6.66 o
   8   2  12       23.60       22.66      3.06 o
   9   2  12       41.20       44.66      3.54 o
  10   2  12        5.99        4.45      2.92 o
  11   2  12        2.28        1.93      3.25 o
  12   2  12        6.39       10.29      3.78 o
 -12   3  12        0.61       -0.30      3.45 o
 -11   3  12       24.01       26.10      4.07 o
 -10   3  12        3.26        5.52      3.08 o
  -9   3  12        0.62       -2.64      2.64 o
  -8   3  12       12.61       12.39      5.12 o
  -7   3  12       22.97       22.48      2.88 o
  -6   3  12       14.31       20.26      2.65 o
  -5   3  12       13.57       15.65      2.68 o
  -4   3  12       29.94       28.00      2.18 o
  -3   3  12        1.39       -1.40      1.53 o
  -2   3  12       45.18       48.67      2.78 o
  -1   3  12       74.96       73.39      2.97 o
   0   3  12        0.02       -0.64      1.72 o
   1   3  12       78.62       75.03      3.10 o
   2   3  12       44.64       43.66      2.70 o
   3   3  12        1.67        2.02      1.96 o
   4   3  12       30.60       22.44      2.45 o
   5   3  12       13.58       13.27      2.40 o
   6   3  12       15.19       10.54      2.53 o
   7   3  12       23.51       27.13      2.98 o
   8   3  12       11.88        8.07      3.14 o
   9   3  12        0.70       -1.75      2.69 o
  10   3  12        3.49        4.96      3.62 o
  11   3  12       24.33       35.99      3.95 o
  12   3  12        0.61        2.54      3.66 o
 -12   4  12        1.72        0.45      3.56 o
 -11   4  12       15.31       17.02      5.77 o
 -10   4  12        2.36        0.89      2.76 o
  -9   4  12        9.60        7.79      2.79 o
  -8   4  12        5.54        1.89      2.37 o
  -7   4  12       24.49       23.73      5.38 o
  -6   4  12       84.59       91.08      3.39 o
  -5   4  12       13.31       19.35      2.08 o
  -4   4  12       12.94       13.80      3.28 o
  -3   4  12        3.74        3.66      1.68 o
  -2   4  12       17.79       18.05      3.05 o
  -1   4  12       23.80       25.48      2.21 o
   0   4  12      106.55       95.62      3.35 o
   1   4  12       23.51       28.46      2.66 o
   2   4  12       16.49       13.11      2.59 o
   3   4  12        3.21        0.65      1.99 o
   4   4  12       13.85       12.09      2.37 o
   5   4  12       13.06       16.48      2.55 o
   6   4  12       84.96       88.85      6.23 o
   7   4  12       25.55       26.91      4.69 o
   8   4  12        5.85        3.54      2.69 o
   9   4  12        9.79        7.18      3.08 o
  10   4  12        2.44        1.32      3.25 o
  11   4  12       15.71       21.03      3.96 o
  12   4  12        1.82       -3.98      3.98 o
 -12   5  12        7.48        9.68      6.46 o
 -11   5  12        2.53        2.40      4.59 o
 -10   5  12        2.24        3.46      2.89 o
  -9   5  12        4.46       -0.27      5.09 o
  -8   5  12        7.77       10.11      2.52 o
  -7   5  12        0.41        1.60      1.89 o
  -6   5  12       11.08       14.72      2.03 o
  -5   5  12       20.27       20.09      3.35 o
  -4   5  12       15.68       18.98      1.98 o
  -3   5  12       41.62       45.09      3.25 o
  -2   5  12       16.71       19.34      2.00 o
  -1   5  12       15.56       15.54      2.42 o
   0   5  12       82.14       80.07      4.22 o
   1   5  12       16.10       15.27      2.89 o
   2   5  12       16.81       16.74      2.25 o
   3   5  12       42.32       44.38      2.97 o
   4   5  12       15.42       13.81      2.35 o
   5   5  12       19.77       20.61      2.67 o
   6   5  12       10.92       11.83      2.54 o
   7   5  12        0.51       -2.49      2.49 o
   8   5  12        7.88        7.76      2.95 o
   9   5  12        4.65        7.08      3.08 o
  10   5  12        2.28        1.39      3.36 o
  11   5  12        2.32        2.86      3.66 o
  12   5  12        7.71        7.05      4.16 o
 -11   6  12        2.10        4.06      7.11 o
 -10   6  12       15.92       17.44      7.11 o
  -9   6  12        2.96        1.53      6.11 o
  -8   6  12       16.37       15.76      4.38 o
  -7   6  12        7.15        7.40      4.32 o
  -6   6  12       53.25       52.19      2.74 o
  -5   6  12       39.65       43.94      2.49 o
  -4   6  12       34.40       39.69      2.54 o
  -3   6  12        5.57       10.21      1.76 o
  -2   6  12       19.03       22.95      3.25 o
  -1   6  12       19.80       22.27      3.82 o
   0   6  12        6.10        6.62      3.11 o
   1   6  12       20.47       22.37      2.29 o
   2   6  12       20.01       23.07      2.42 o
   3   6  12        5.60       11.44      3.44 o
   4   6  12       34.01       34.08      2.95 o
   5   6  12       38.58       38.22      3.20 o
   6   6  12       52.71       47.51      3.46 o
   7   6  12        7.13        5.05      2.75 o
   8   6  12       16.40       21.28      3.39 o
   9   6  12        2.76        2.38      3.14 o
  10   6  12       15.76       24.23      3.88 o
  11   6  12        2.16        3.82      3.91 o
 -11   7  12        0.33       -0.09      6.74 o
 -10   7  12        2.52       -6.24      6.24 o
  -9   7  12        1.34        4.21      6.21 o
  -8   7  12        9.75        6.96      3.90 o
  -7   7  12        4.63        3.22      3.72 o
  -6   7  12        4.37       10.62      3.75 o
  -5   7  12       34.70       41.44      4.22 o
  -4   7  12        2.61        1.96      3.30 o
  -3   7  12        5.43       10.41      1.77 o
  -2   7  12       30.27       34.26      2.32 o
  -1   7  12       57.81       61.19      3.08 o
   0   7  12      258.04      246.15      5.99 o
   1   7  12       59.22       63.84      4.08 o
   2   7  12       28.77       32.41      2.75 o
   3   7  12        5.08        4.68      2.25 o
   4   7  12        2.23        1.21      2.63 o
   5   7  12       33.97       35.35      5.05 o
   6   7  12        4.25        6.06      2.83 o
   7   7  12        4.63        4.69      2.87 o
   8   7  12        9.73        8.63      3.23 o
   9   7  12        1.49       -0.68      3.26 o
  10   7  12        2.34        6.07      3.69 o
  11   7  12        0.34       -3.66      3.66 o
 -10   8  12        0.51        3.96      6.77 o
  -9   8  12        4.25        6.60      4.34 o
  -8   8  12       16.36       27.27      4.72 o
  -7   8  12        2.82       -0.08      3.98 o
  -6   8  12       18.46       24.64      4.35 o
  -5   8  12        4.38        9.51      8.83 o
  -4   8  12       46.50       58.77     15.32 o
  -3   8  12       18.54       20.58      3.79 o
  -2   8  12        2.94        1.75      3.81 o
  -1   8  12        4.09        3.27      1.75 o
   0   8  12        0.94       -0.75      1.80 o
   1   8  12        3.75        1.50      1.87 o
   2   8  12        3.24        2.86      2.95 o
   3   8  12       18.28       22.98      2.60 o
   4   8  12       46.21       38.39      3.28 o
   5   8  12        4.60        5.10      2.54 o
   6   8  12       17.51       13.52      4.54 o
   7   8  12        2.85        1.69      3.00 o
   8   8  12       15.98       19.26      3.67 o
   9   8  12        4.34        3.06      3.58 o
  10   8  12        0.43       -1.60      3.82 o
  -9   9  12        3.55        0.20      6.33 o
  -8   9  12        0.77        7.67      4.42 o
  -7   9  12       26.96       39.83      8.08 o
  -6   9  12        4.86        8.03      4.20 o
  -5   9  12        9.91        6.29      8.30 o
  -4   9  12        0.97       -0.51      3.75 o
  -3   9  12        2.90        5.98      3.71 o
  -2   9  12       24.78       22.81      6.30 o
  -1   9  12        0.85        1.29      3.56 o
   0   9  12       24.35       34.21      2.60 o
   1   9  12        0.81       -1.34      1.92 o
   2   9  12       24.56       24.69      5.62 o
   3   9  12        3.10        3.98      2.18 o
   4   9  12        0.78       -1.26      2.38 o
   5   9  12       10.33       11.46      3.00 o
   6   9  12        5.03        4.80      2.97 o
   7   9  12       27.17       40.02      5.74 o
   8   9  12        0.71        1.45      3.44 o
   9   9  12        3.40        1.18      3.63 o
  -8  10  12        4.54        7.22      4.85 o
  -7  10  12        0.49        3.26      4.46 o
  -6  10  12        1.32       -1.56      4.25 o
  -5  10  12        8.01       -1.18      5.04 o
  -4  10  12       20.00       20.53      5.80 o
  -3  10  12        9.35       10.31      3.96 o
  -2  10  12        5.15        4.38      4.54 o
  -1  10  12       10.97       12.79      4.18 o
   0  10  12        1.00       -2.65      3.72 o
   1  10  12       11.26       11.15      3.63 o
   2  10  12        4.97        8.34      2.96 o
   3  10  12        9.66        9.62      2.59 o
   4  10  12       19.70       22.25      3.14 o
   5  10  12        7.91       11.18      3.39 o
   6  10  12        1.17        5.37      3.22 o
   7  10  12        0.50        0.38      3.40 o
   8  10  12        4.68        6.59      3.71 o
  -7  11  12        9.28        4.09      7.18 o
  -6  11  12        1.08       -2.71      4.40 o
  -5  11  12       21.33       21.30      4.75 o
  -4  11  12        1.85       -2.35      4.24 o
  -3  11  12        4.71        5.88      4.09 o
  -2  11  12       20.89       28.36      4.88 o
  -1  11  12       10.82       13.13      4.44 o
   0  11  12        1.71       -0.83      5.16 o
   1  11  12       10.85       13.29      4.30 o
   2  11  12       21.18       37.22      5.20 o
   3  11  12        4.49        0.63      2.68 o
   4  11  12        1.98        4.05      2.81 o
   5  11  12       21.79       21.11      4.25 o
   6  11  12        1.04       -3.23      3.23 o
   7  11  12        9.34        9.05      3.71 o
  -6  12  12       17.03        9.55      6.93 o
  -5  12  12        1.68       -6.80      6.86 o
  -4  12  12        5.23        7.85      4.86 o
  -3  12  12       18.56       36.02      5.32 o
  -2  12  12        1.67       -3.67      4.48 o
  -1  12  12        6.64       10.02      4.49 o
   0  12  12        0.12        4.85      4.59 o
   1  12  12        6.87        5.47      4.65 o
   2  12  12        1.66        5.68      4.66 o
   3  12  12       18.73       19.02      5.54 o
   4  12  12        5.52        8.62      3.16 o
   5  12  12        1.72        2.87      3.26 o
   6  12  12       17.02       14.68      5.24 o
  -3  13  12        4.85        5.09      7.30 o
  -2  13  12        0.85        6.89      7.42 o
  -1  13  12        9.89        7.54      6.99 o
   0  13  12       17.45       22.50      5.33 o
   1  13  12        9.84       13.87      5.09 o
   2  13  12        0.88       -0.45      4.95 o
   3  13  12        4.84        6.80      5.02 o
   1   0  13       16.45       18.71      2.71 o
   2   0  13       11.59        9.24      2.03 o
   3   0  13       52.71       57.16      2.94 o
   4   0  13       24.64       26.10      3.29 o
   5   0  13        1.52        2.36      2.03 o
   6   0  13       55.06       62.42      3.35 o
   7   0  13        3.12        4.49      3.04 o
   8   0  13       72.75       73.06      5.85 o
   9   0  13        0.68        0.45      2.56 o
  10   0  13        0.94        1.11      2.86 o
  11   0  13        3.52        0.79      3.20 o
  12   0  13        2.62        4.27      3.51 o
 -12   1  13       16.84       18.36      5.09 o
 -11   1  13        0.97       -3.57      3.57 o
 -10   1  13       22.69       26.50      3.41 o
  -9   1  13        2.17        3.82      2.70 o
  -8   1  13       10.94       10.20      2.63 o
  -7   1  13       54.12       49.96      3.18 o
  -6   1  13        1.20        2.50      2.07 o
  -5   1  13       28.39       21.50      2.37 o
  -4   1  13       24.51       25.15      3.00 o
  -3   1  13        5.60        7.24      2.38 o
  -2   1  13      116.98      117.65      4.87 o
  -1   1  13        2.82        3.48      2.38 o
   0   1  13        0.49        3.14      1.87 o
   1   1  13        2.88        1.06      1.83 o
   2   1  13      118.62      119.48      3.91 o
   3   1  13        5.40        6.30      2.05 o
   4   1  13       25.90       32.19      2.64 o
   5   1  13       28.98       24.82      2.65 o
   6   1  13        1.17        3.45      2.31 o
   7   1  13       54.14       51.70      6.51 o
   8   1  13       11.29       10.05      2.71 o
   9   1  13        2.22        1.64      2.79 o
  10   1  13       22.57       24.75      3.54 o
  11   1  13        0.92       -3.22      3.22 o
  12   1  13       16.81       25.07      4.09 o
 -12   2  13        0.13       -2.29      4.65 o
 -11   2  13       11.12       10.78      3.85 o
 -10   2  13       15.58       18.90      9.44 o
  -9   2  13        0.73        4.91      3.18 o
  -8   2  13       80.37       84.86      4.71 o
  -7   2  13       13.55       11.67      2.89 o
  -6   2  13      101.65      105.56      4.70 o
  -5   2  13       13.95       21.25      3.87 o
  -4   2  13        7.29        5.83      2.30 o
  -3   2  13        5.34        2.52      2.24 o
  -2   2  13       13.55       13.89      2.09 o
  -1   2  13       10.13       15.38      2.07 o
   0   2  13       59.08       59.47      2.90 o
   1   2  13        9.51       13.48      3.15 o
   2   2  13       13.85       13.58      2.24 o
   3   2  13        5.09        4.76      2.04 o
   4   2  13        6.69        5.87      2.18 o
   5   2  13       13.31       16.88      3.77 o
   6   2  13      103.19      102.62      4.15 o
   7   2  13       13.64       13.43      2.81 o
   8   2  13       82.02       85.68      4.19 o
   9   2  13        0.73        0.77      2.92 o
  10   2  13       15.07       14.83      4.15 o
  11   2  13       11.51       10.77      3.66 o
  12   2  13        0.13        2.96      3.76 o
 -11   3  13        3.82       10.48      3.73 o
 -10   3  13        7.78        4.06      3.22 o
  -9   3  13        3.05        6.42      3.12 o
  -8   3  13        1.81        0.55      4.54 o
  -7   3  13        3.08        6.44      2.54 o
  -6   3  13       15.16       14.42      2.71 o
  -5   3  13        6.98        8.02      2.85 o
  -4   3  13       27.25       32.13      2.91 o
  -3   3  13        7.03        7.21      2.49 o
  -2   3  13       12.01       14.44      3.57 o
  -1   3  13       14.40       11.23      2.07 o
   0   3  13      306.63      313.19      6.27 o
   1   3  13       14.56       14.96      2.27 o
   2   3  13       12.80       12.70      2.24 o
   3   3  13        7.57        7.32      2.17 o
   4   3  13       28.47       27.16      3.83 o
   5   3  13        6.92        5.53      3.77 o
   6   3  13       15.47       17.68      4.20 o
   7   3  13        3.10       -0.80      2.56 o
   8   3  13        1.94       -0.20      2.78 o
   9   3  13        3.24        3.72      3.02 o
  10   3  13        7.94        6.56      3.46 o
  11   3  13        3.88        6.13      3.80 o
 -11   4  13        0.42        3.73      3.49 o
 -10   4  13       17.80       26.45      6.05 o
  -9   4  13        8.83       13.05      7.75 o
  -8   4  13        8.40        6.42      2.79 o
  -7   4  13       12.81       14.21      2.76 o
  -6   4  13       53.00       56.07      3.66 o
  -5   4  13       61.45       63.93      3.09 o
  -4   4  13       21.85       24.72      2.47 o
  -3   4  13        0.84        2.11      1.75 o
  -2   4  13       11.93       10.88      2.03 o
  -1   4  13       32.71       34.98      2.49 o
   0   4  13        3.60        5.20      2.08 o
   1   4  13       31.74       38.50      2.70 o
   2   4  13       11.72       12.11      3.14 o
   3   4  13        1.04        1.55      2.00 o
   4   4  13       22.49       23.39      2.79 o
   5   4  13       62.15       61.10      3.85 o
   6   4  13       53.32       57.55      3.62 o
   7   4  13       12.70       14.91      3.49 o
   8   4  13        8.24        8.45      3.04 o
   9   4  13        8.46        7.72      3.36 o
  10   4  13       18.00       20.77      3.74 o
  11   4  13        0.40       -2.39      3.78 o
 -11   5  13        2.74        1.87      7.27 o
 -10   5  13        3.89        7.20      3.13 o
  -9   5  13        1.88        3.74      2.69 o
  -8   5  13        3.17        2.21      2.54 o
  -7   5  13        1.30        5.11      2.36 o
  -6   5  13       14.65       17.82      2.64 o
  -5   5  13       27.10       33.79      2.96 o
  -4   5  13        9.43       12.09      2.04 o
  -3   5  13       18.51       16.83      2.15 o
  -2   5  13       14.34       15.62      2.19 o
  -1   5  13       41.33       46.01      2.74 o
   0   5  13       67.53       64.45      3.13 o
   1   5  13       39.82       41.71      2.82 o
   2   5  13       14.97       16.78      2.79 o
   3   5  13       17.84       13.26      2.50 o
   4   5  13        9.03        5.90      2.40 o
   5   5  13       26.98       26.88      3.02 o
   6   5  13       14.72       14.09      2.84 o
   7   5  13        1.20       -1.28      2.79 o
   8   5  13        3.22        0.71      2.95 o
   9   5  13        1.98       -1.67      3.19 o
  10   5  13        4.06        6.72      3.75 o
  11   5  13        2.62       -1.14      6.63 o
 -10   6  13        1.84        8.95      7.30 o
  -9   6  13        5.78        6.43      6.65 o
  -8   6  13        6.57        5.77      6.40 o
  -7   6  13       24.36       15.94      5.80 o
  -6   6  13        2.82        2.20      3.41 o
  -5   6  13       22.06       27.85      2.90 o
  -4   6  13       19.70       21.22      2.22 o
  -3   6  13       11.30       13.06      3.37 o
  -2   6  13        8.86       12.76      2.10 o
  -1   6  13        5.89        3.08      1.98 o
   0   6  13      191.82      189.82      5.11 o
   1   6  13        5.73        7.58      2.09 o
   2   6  13        8.47       10.30      2.32 o
   3   6  13       10.96        8.49      2.46 o
   4   6  13       19.13       19.37      2.73 o
   5   6  13       22.43       23.50      3.00 o
   6   6  13        3.13        6.65      2.87 o
   7   6  13       23.72       32.23      3.43 o
   8   6  13        6.29        2.99      3.30 o
   9   6  13        5.62        3.45      3.48 o
  10   6  13        1.99        0.25      3.80 o
 -10   7  13        2.88        0.41      6.96 o
  -9   7  13        4.69       -0.50      6.80 o
  -8   7  13        2.52        1.40      5.74 o
  -7   7  13        4.45        6.12      3.93 o
  -6   7  13        4.93        7.77      5.35 o
  -5   7  13        1.43       -0.63      3.62 o
  -4   7  13       12.24       11.73      3.79 o
  -3   7  13        2.51        4.16      3.52 o
  -2   7  13       21.84       23.42      2.35 o
  -1   7  13       88.49       97.98      3.68 o
   0   7  13       12.31       17.11      2.35 o
   1   7  13       88.11       90.55      3.78 o
   2   7  13       21.59       25.58      2.81 o
   3   7  13        2.09        0.14      2.27 o
   4   7  13       11.93        9.37      2.68 o
   5   7  13        1.28       -3.06      3.06 o
   6   7  13        4.69        2.82      3.17 o
   7   7  13        4.28        0.98      3.02 o
   8   7  13        2.63        3.06      3.39 o
   9   7  13        4.51        7.29      3.79 o
  10   7  13        2.90        1.07      3.87 o
  -9   8  13        2.51        6.58      7.08 o
  -8   8  13        5.93        2.84      6.43 o
  -7   8  13       21.00       27.16      6.16 o
  -6   8  13        0.71       -1.92      3.95 o
  -5   8  13       29.11       30.71      4.60 o
  -4   8  13        2.83        9.50      3.91 o
  -3   8  13        4.51        4.06      4.96 o
  -2   8  13        4.00        5.31      3.84 o
  -1   8  13        8.28        7.24      4.26 o
   0   8  13       15.60       14.97      2.37 o
   1   8  13        8.47        6.75      2.16 o
   2   8  13        4.02        3.18      2.30 o
   3   8  13        4.73        4.62      2.42 o
   4   8  13        2.64        2.49      2.51 o
   5   8  13       29.01       32.96      3.48 o
   6   8  13        0.78        1.13      3.04 o
   7   8  13       20.32       29.70      3.96 o
   8   8  13        5.99        9.67      3.56 o
   9   8  13        2.53        5.99      3.84 o
  -8   9  13        1.14        2.33      4.80 o
  -7   9  13        5.39        9.26      5.40 o
  -6   9  13        3.88        1.19      4.12 o
  -5   9  13        5.72        2.16      4.13 o
  -4   9  13        3.65        1.37      3.64 o
  -3   9  13       23.62       26.18      4.40 o
  -2   9  13        0.50        1.60      3.56 o
  -1   9  13       37.95       46.61      4.92 o
   0   9  13       10.78        8.03      4.13 o
   1   9  13       36.96       44.06      5.67 o
   2   9  13        0.55       -1.69      2.16 o
   3   9  13       23.36       36.24      3.33 o
   4   9  13        3.53        7.76      2.85 o
   5   9  13        5.83        3.06      3.44 o
   6   9  13        3.96        2.50      3.21 o
   7   9  13        5.43        1.59      3.43 o
   8   9  13        1.18        1.26      5.02 o
  -7  10  13        9.61       10.39      8.24 o
  -6  10  13        2.61       -1.88      4.51 o
  -5  10  13       11.28        7.66      4.53 o
  -4  10  13        8.19       13.41      4.68 o
  -3  10  13        5.94        9.52      4.43 o
  -2  10  13       13.22       21.39      6.22 o
  -1  10  13        0.17        2.98      4.30 o
   0  10  13        0.26       -1.23      4.15 o
   1  10  13        0.15       -0.96      4.00 o
   2  10  13       13.27       20.73      2.93 o
   3  10  13        5.97        6.98      2.84 o
   4  10  13        8.38        8.77      3.10 o
   5  10  13       10.68        9.71      3.85 o
   6  10  13        2.63        8.81      3.37 o
   7  10  13        9.75       12.79      3.82 o
  -6  11  13        2.82       11.16      5.11 o
  -5  11  13        0.72        1.47      4.62 o
  -4  11  13        6.05       10.10      5.57 o
  -3  11  13        1.24       -4.33      4.33 o
  -2  11  13        9.24       13.52      4.83 o
  -1  11  13        6.13       10.66      4.71 o
   0  11  13        4.59       -2.30      4.17 o
   1  11  13        6.21        1.61      4.59 o
   2  11  13        9.10        7.91      4.82 o
   3  11  13        1.21       -2.44      2.68 o
   4  11  13        6.28        9.41      3.26 o
   5  11  13        0.74       -2.83      3.10 o
   6  11  13        2.91        2.58      3.55 o
  -4  12  13        2.32       -6.44     12.82 o
  -3  12  13        0.64       -3.56      4.80 o
  -2  12  13        5.02       -0.64      5.13 o
  -1  12  13        3.44        0.12      4.94 o
   0  12  13        4.32        5.54      5.02 o
   1  12  13        3.49        7.93      5.11 o
   2  12  13        5.15       10.32      5.79 o
   3  12  13        0.65       -2.32      4.76 o
   4  12  13        2.36        0.87      4.78 o
   0   0  14      204.17      206.03      8.95 o
   1   0  14       29.45       31.06      3.41 o
   2   0  14       48.35       40.54      9.37 o
   3   0  14        0.19        1.68      4.74 o
   4   0  14        0.02       -2.42      2.42 o
   5   0  14       43.73       44.94      3.87 o
   6   0  14        0.73        0.75      2.94 o
   7   0  14      106.83      110.18      4.49 o
   8   0  14        3.71        0.56      2.62 o
   9   0  14        1.26        4.67      3.53 o
  10   0  14       17.68       18.01      4.41 o
  11   0  14        0.28       -3.81      3.81 o
 -11   1  14       11.36       14.21      7.18 o
 -10   1  14        0.18       -1.81      3.54 o
  -9   1  14        0.49       -0.81      7.89 o
  -8   1  14       21.40       22.61      5.77 o
  -7   1  14        0.70        1.20      3.46 o
  -6   1  14       11.92        6.90      4.15 o
  -5   1  14       10.37       13.03      3.02 o
  -4   1  14        0.49       -2.42      2.42 o
  -3   1  14       42.13       41.97      6.13 o
  -2   1  14        8.68        5.55      2.73 o
  -1   1  14      106.02      111.11      6.04 o
   0   1  14       12.02       11.26      4.12 o
   1   1  14      108.86      112.63      4.99 o
   2   1  14        8.35        6.17      3.71 o
   3   1  14       43.25       42.30      2.87 o
   4   1  14        0.55       -1.01      2.09 o
   5   1  14       11.01       12.90      4.51 o
   6   1  14       12.26        9.34      2.62 o
   7   1  14        0.68        3.99      2.63 o
   8   1  14       21.27       21.25      3.20 o
   9   1  14        0.59       -1.87      2.97 o
  10   1  14        0.22       -3.08      3.08 o
  11   1  14       11.11       17.60      3.88 o
 -11   2  14        0.97        1.08      5.01 o
 -10   2  14       11.76        9.02      3.61 o
  -9   2  14       10.42       11.88      3.61 o
  -8   2  14        6.54       11.64      3.34 o
  -7   2  14       41.33       40.10      3.73 o
  -6   2  14       15.87       17.17      3.10 o
  -5   2  14       38.76       44.27      4.57 o
  -4   2  14        1.21        1.81      2.49 o
  -3   2  14       25.37       27.50      3.16 o
  -2   2  14        6.96        4.03      2.53 o
  -1   2  14       28.20       28.41      3.32 o
   0   2  14       41.36       41.23      2.87 o
   1   2  14       27.54       26.02      2.55 o
   2   2  14        7.23        5.17      2.19 o
   3   2  14       24.33       26.94      3.10 o
   4   2  14        1.16       -1.15      2.26 o
   5   2  14       39.08       41.41      3.19 o
   6   2  14       15.80       19.69      2.98 o
   7   2  14       42.24       39.77      3.49 o
   8   2  14        6.24        9.09      4.13 o
   9   2  14       10.05       14.19      3.34 o
  10   2  14       11.97       12.65      4.04 o
  11   2  14        0.98       -3.02      3.59 o
 -11   3  14        4.42        2.71      3.75 o
 -10   3  14        5.12        7.86      3.51 o
  -9   3  14       10.76        7.92      3.34 o
  -8   3  14        5.96        3.17      3.28 o
  -7   3  14        1.38        2.63      4.21 o
  -6   3  14        9.49       13.01      2.96 o
  -5   3  14        9.83        4.78      2.66 o
  -4   3  14        5.41        4.96      2.38 o
  -3   3  14       36.87       45.22      3.44 o
  -2   3  14       24.96       22.82      3.32 o
  -1   3  14       50.31       51.70      3.38 o
   0   3  14        1.33        1.60      2.02 o
   1   3  14       51.58       54.71      3.08 o
   2   3  14       25.28       20.38      2.51 o
   3   3  14       38.29       39.06      2.98 o
   4   3  14        5.06        2.79      2.41 o
   5   3  14        9.97        6.56      2.59 o
   6   3  14        9.52        8.00      2.76 o
   7   3  14        1.41       -1.27      2.59 o
   8   3  14        5.92        4.05      3.14 o
   9   3  14       11.02       15.26      3.57 o
  10   3  14        5.01       -0.26      3.58 o
  11   3  14        4.17       -3.14      3.75 o
 -10   4  14        9.04       10.58      3.73 o
  -9   4  14       12.87       18.01      3.49 o
  -8   4  14        9.48        6.08      3.12 o
  -7   4  14       16.89       15.07      4.79 o
  -6   4  14        4.95       12.02      2.76 o
  -5   4  14       47.96       55.25      9.00 o
  -4   4  14       12.38       10.03      2.60 o
  -3   4  14       12.19        8.44      2.11 o
  -2   4  14        0.86       -1.93      1.93 o
  -1   4  14        7.29        8.35      2.27 o
   0   4  14       54.76       59.41      3.20 o
   1   4  14        7.47        0.90      2.95 o
   2   4  14        0.99        2.25      2.25 o
   3   4  14       12.63        9.37      2.92 o
   4   4  14       12.38       12.86      3.21 o
   5   4  14       48.66       51.30      3.58 o
   6   4  14        4.68        3.83      2.75 o
   7   4  14       16.45       19.45      3.19 o
   8   4  14        9.34       10.92      3.22 o
   9   4  14       12.94       11.29      3.55 o
  10   4  14        8.64       11.29      3.96 o
 -10   5  14        3.00        5.71      6.89 o
  -9   5  14        0.63       -1.78      6.86 o
  -8   5  14        0.49       -3.24      6.40 o
  -7   5  14        3.15        4.60      6.72 o
  -6   5  14        4.78        3.74      3.54 o
  -5   5  14       19.21       16.54      2.70 o
  -4   5  14        1.25       -0.53      1.87 o
  -3   5  14        2.41        3.61      2.46 o
  -2   5  14        4.65        5.33      2.12 o
  -1   5  14       65.76       75.22      3.51 o
   0   5  14       93.83      101.58      4.01 o
   1   5  14       66.98       69.87      3.52 o
   2   5  14        4.08        3.89      2.28 o
   3   5  14        2.17        0.10      2.32 o
   4   5  14        1.46       -0.09      2.41 o
   5   5  14       18.81       16.38      2.87 o
   6   5  14        4.53        3.93      2.85 o
   7   5  14        3.19        1.98      3.00 o
   8   5  14        0.50       -3.13      3.13 o
   9   5  14        0.58       -0.48      3.49 o
  10   5  14        2.83        6.82      3.73 o
  -9   6  14        1.09       -4.24      7.11 o
  -8   6  14        5.00        5.40      6.80 o
  -7   6  14        7.75        7.77      6.65 o
  -6   6  14       26.40       18.78      6.24 o
  -5   6  14       10.13       13.82      6.24 o
  -4   6  14        9.44        8.89      4.43 o
  -3   6  14        4.09        4.39      1.97 o
  -2   6  14        6.78        2.61      2.07 o
  -1   6  14       18.00       22.57      2.60 o
   0   6  14        9.17       12.05      2.42 o
   1   6  14       18.17       23.97      4.26 o
   2   6  14        6.77        3.27      2.34 o
   3   6  14        4.08        6.47      2.50 o
   4   6  14        9.78       13.46      2.80 o
   5   6  14       10.08       13.56      2.93 o
   6   6  14       25.86       23.30      3.23 o
   7   6  14        7.78        5.03      5.76 o
   8   6  14        4.86        2.16      3.32 o
   9   6  14        1.13        3.06      3.75 o
  -9   7  14        0.66       -3.31      7.14 o
  -8   7  14        3.65        7.27      7.36 o
  -7   7  14        2.30       -6.02      6.24 o
  -6   7  14        2.16        2.00      5.90 o
  -5   7  14        3.02       -0.19      3.78 o
  -4   7  14        5.17        5.07      3.68 o
  -3   7  14       11.43       12.85      3.96 o
  -2   7  14       10.51       20.79      4.50 o
  -1   7  14        8.47       10.11      2.26 o
   0   7  14       28.70       33.10      4.11 o
   1   7  14        8.12       16.67      5.49 o
   2   7  14       10.15       14.19      2.58 o
   3   7  14       11.36        4.88      2.48 o
   4   7  14        5.22        2.50      2.65 o
   5   7  14        2.98        2.88      2.89 o
   6   7  14        2.04        0.38      2.99 o
   7   7  14        2.35       -1.55      3.18 o
   8   7  14        3.59        0.74      3.47 o
   9   7  14        0.67        3.87      3.77 o
  -8   8  14        5.48       13.48      7.77 o
  -7   8  14        2.36       10.14      7.49 o
  -6   8  14       15.07        6.29      7.38 o
  -5   8  14        2.68        2.32      4.26 o
  -4   8  14        6.06        4.39      4.07 o
  -3   8  14        4.89        5.17      3.69 o
  -2   8  14        4.39       10.75      4.11 o
  -1   8  14       13.39       17.27      6.01 o
   0   8  14        5.16       -0.12      2.57 o
   1   8  14       13.36       12.68      2.61 o
   2   8  14        4.28        6.08      2.53 o
   3   8  14        5.06        7.48      2.78 o
   4   8  14        6.20        5.48      2.85 o
   5   8  14        2.56       -2.61      2.83 o
   6   8  14       14.69       12.15      3.50 o
   7   8  14        2.37        3.72      3.59 o
   8   8  14        5.31        5.68      3.58 o
  -7   9  14        0.34       -1.37      7.24 o
  -6   9  14        0.26       -4.27      4.27 o
  -5   9  14        7.98        6.49      4.35 o
  -4   9  14        1.03        4.87      4.52 o
  -3   9  14        2.06        0.41      4.00 o
  -2   9  14       17.32       18.18      4.63 o
  -1   9  14        0.09       -4.07      9.31 o
   0   9  14       20.93       19.32      8.64 o
   1   9  14        0.10        1.21      2.32 o
   2   9  14       17.12       22.20      3.42 o
   3   9  14        1.97        3.62      2.80 o
   4   9  14        0.87       -2.11      2.64 o
   5   9  14        7.94       10.52      3.17 o
   6   9  14        0.26       -0.03      3.38 o
   7   9  14        0.37       -0.97      3.48 o
  -6  10  14       12.06       13.42      6.96 o
  -5  10  14        4.54        3.78      4.84 o
  -4  10  14        1.35       -2.79      5.62 o
  -3  10  14        2.19        7.75      5.87 o
  -2  10  14        0.82        2.85      4.50 o
  -1  10  14        2.56       -1.85      5.90 o
   0  10  14        0.43        6.36      4.60 o
   1  10  14        2.70        0.50      4.66 o
   2  10  14        0.89        4.01      4.57 o
   3  10  14        2.17        1.31      3.34 o
   4  10  14        1.30        0.14      2.88 o
   5  10  14        4.57        1.96      3.29 o
   6  10  14       12.07       16.25      6.79 o
  -4  11  14        1.49       -1.31      4.84 o
  -3  11  14        0.84        2.15      4.96 o
  -2  11  14        9.15       11.93      5.22 o
  -1  11  14        2.11        7.75      7.96 o
   0  11  14        9.64        9.59      5.21 o
   1  11  14        2.12        4.76      5.04 o
   2  11  14        8.94        4.49      6.22 o
   3  11  14        0.85        1.62      4.85 o
   4  11  14        1.37       -3.20      3.20 o
   1   0  15        0.31       -1.55      2.75 o
   2   0  15       53.94       57.38      4.13 o
   3   0  15        0.02       -2.77      2.77 o
   4   0  15       14.87       20.32     10.05 o
   5   0  15       14.75       19.56      4.24 o
   6   0  15       46.61       45.78      4.33 o
   7   0  15        0.77        3.07      3.45 o
   8   0  15       19.30       27.69      5.66 o
   9   0  15        0.08       -2.80      3.77 o
  10   0  15        2.07       -3.05      3.93 o
 -10   1  15        0.41       -0.29      3.89 o
  -9   1  15        2.66       -3.45      3.45 o
  -8   1  15        2.16       -1.83      3.29 o
  -7   1  15       14.01       12.81      3.55 o
  -6   1  15        2.15       -0.77      4.99 o
  -5   1  15        4.15        3.50      2.97 o
  -4   1  15        3.01        9.54      3.09 o
  -3   1  15        5.75        1.52      2.86 o
  -2   1  15       60.51       79.04      5.48 o
  -1   1  15       17.98       24.07      3.42 o
   0   1  15      155.22      172.05      6.24 o
   1   1  15       17.76       19.70      4.20 o
   2   1  15       59.88       71.29      7.97 o
   3   1  15        5.53       10.24      3.11 o
   4   1  15        3.25        4.84      3.00 o
   5   1  15        4.06        7.94      4.02 o
   6   1  15        2.20       -3.05      3.05 o
   7   1  15       14.11       11.75      3.71 o
   8   1  15        2.28        2.45      3.59 o
   9   1  15        2.55        4.72      3.93 o
  10   1  15        0.46        3.97      4.37 o
 -10   2  15        2.58        4.73      4.85 o
  -9   2  15        0.08        4.59      4.52 o
  -8   2  15        8.83       -0.80      3.38 o
  -7   2  15        5.66        3.77      3.31 o
  -6   2  15       28.41       24.03      3.55 o
  -5   2  15       20.59       17.06      5.18 o
  -4   2  15       33.77       45.99      3.88 o
  -3   2  15        2.16        6.64      2.84 o
  -2   2  15        1.70        3.11      2.76 o
  -1   2  15        8.91        7.39      3.49 o
   0   2  15        7.32        9.42      2.95 o
   1   2  15        9.28        5.51      2.90 o
   2   2  15        1.58       -0.64      2.78 o
   3   2  15        2.03       -0.68      2.83 o
   4   2  15       34.07       37.50      3.20 o
   5   2  15       20.72       15.28      4.72 o
   6   2  15       28.78       25.41      4.53 o
   7   2  15        5.54        7.66      3.01 o
   8   2  15        9.07       13.09      3.32 o
   9   2  15        0.08       -3.26      3.26 o
  10   2  15        2.31        0.54      3.54 o
  -9   3  15        0.92       -1.66      4.16 o
  -8   3  15        4.26        3.24      3.20 o
  -7   3  15        1.73        0.83      2.81 o
  -6   3  15        3.10        6.02      5.24 o
  -5   3  15        3.81        2.47      2.81 o
  -4   3  15        0.78       -0.72      2.48 o
  -3   3  15        6.86        7.50      2.89 o
  -2   3  15       53.43       55.23      3.88 o
  -1   3  15       19.02       19.00      3.18 o
   0   3  15       18.91       26.18      3.34 o
   1   3  15       18.77       13.95      3.08 o
   2   3  15       54.72       56.04      3.41 o
   3   3  15        6.50        5.60      3.15 o
   4   3  15        0.95        4.19      2.66 o
   5   3  15        3.97        1.35      2.59 o
   6   3  15        2.96        0.47      2.88 o
   7   3  15        1.69        0.25      4.35 o
   8   3  15        4.35       11.11      5.16 o
   9   3  15        0.87       -0.68      3.42 o
  -9   4  15        2.64        4.02      3.45 o
  -8   4  15       11.99       14.72      3.51 o
  -7   4  15        5.88        4.86      4.23 o
  -6   4  15       21.26       18.53      4.12 o
  -5   4  15        0.08       -0.36      2.52 o
  -4   4  15       22.35       28.48      3.30 o
  -3   4  15        9.08       16.70      2.90 o
  -2   4  15        2.91        8.32      2.85 o
  -1   4  15        1.52        0.19      2.73 o
   0   4  15        0.23        0.05      2.26 o
   1   4  15        1.40        3.62      2.34 o
   2   4  15        3.05        5.48      2.50 o
   3   4  15        9.17        4.90      3.25 o
   4   4  15       21.90       21.85      3.06 o
   5   4  15        0.06       -1.79      2.78 o
   6   4  15       21.35       19.30      3.29 o
   7   4  15        5.64        1.94      3.78 o
   8   4  15       12.19       12.85      3.64 o
   9   4  15        2.63        6.98      3.68 o
  -9   5  15        1.99        8.36      7.64 o
  -8   5  15        0.60       -2.25      7.02 o
  -7   5  15        4.04       -2.96      6.43 o
  -6   5  15        3.63        6.40      2.84 o
  -5   5  15        1.72        1.05      4.27 o
  -4   5  15        1.15        3.06      2.45 o
  -3   5  15        0.08       -1.89      2.40 o
  -2   5  15       15.99       23.26      2.72 o
  -1   5  15       18.45       17.20      2.56 o
   0   5  15       44.28       46.68      3.98 o
   1   5  15       18.37       14.69      2.64 o
   2   5  15       15.56       20.88      2.83 o
   3   5  15        0.15        0.19      2.46 o
   4   5  15        1.16        0.29      2.65 o
   5   5  15        1.89        4.15      2.94 o
   6   5  15        3.59        1.12      3.01 o
   7   5  15        3.91       -1.35      3.15 o
   8   5  15        0.56        1.25      3.52 o
   9   5  15        1.96       -0.69      3.69 o
  -8   6  15        7.24       27.70      8.08 o
  -7   6  15        2.95       -5.33      6.89 o
  -6   6  15       10.87       10.92      6.86 o
  -5   6  15       20.29        9.89      6.86 o
  -4   6  15        2.07       -5.90      5.90 o
  -3   6  15        1.86        3.17      2.11 o
  -2   6  15        0.11       -2.75      2.82 o
  -1   6  15       11.94       12.05      3.48 o
   0   6  15       31.77       31.94      4.55 o
   1   6  15       11.69        7.32      2.61 o
   2   6  15        0.08       -2.28      2.28 o
   3   6  15        1.74       -0.86      2.49 o
   4   6  15        2.04        2.02      3.82 o
   5   6  15       20.29       22.06      3.43 o
   6   6  15       10.90        7.71      3.09 o
   7   6  15        2.77        3.09      3.43 o
   8   6  15        7.10        9.22      3.75 o
  -7   7  15        3.20        1.50      7.55 o
  -6   7  15        4.55        9.39      6.80 o
  -5   7  15        1.01       -0.34      6.08 o
  -4   7  15        5.69       -2.90      6.21 o
  -3   7  15        7.91        9.38      3.95 o
  -2   7  15        0.73       -0.79      3.89 o
  -1   7  15       13.50       12.68      2.52 o
   0   7  15        0.77       -0.74      2.22 o
   1   7  15       12.76       15.47      2.76 o
   2   7  15        0.79        1.67      2.45 o
   3   7  15        7.59        9.00      2.93 o
   4   7  15        5.61        4.81      4.04 o
   5   7  15        0.91        0.35      2.96 o
   6   7  15        4.59        3.50      3.36 o
   7   7  15        3.23        3.02      3.55 o
  -6   8  15        1.40       11.73      7.74 o
  -5   8  15        7.87        7.99      7.27 o
  -4   8  15        0.72        2.63      4.36 o
  -3   8  15        0.10        3.41      4.30 o
  -2   8  15        0.32        1.09      5.82 o
  -1   8  15        0.55       -1.29      4.10 o
   0   8  15       15.62       19.24      4.82 o
   1   8  15        0.55        0.21      2.44 o
   2   8  15        0.36        0.71      2.61 o
   3   8  15        0.15       -0.67      2.76 o
   4   8  15        0.69       -0.03      2.81 o
   5   8  15        7.65        9.23      3.39 o
   6   8  15        1.42        1.01      3.43 o
  -5   9  15        4.18        4.88      4.95 o
  -4   9  15        3.15        4.19      4.82 o
  -3   9  15        0.93        3.16      6.44 o
  -2   9  15        1.27        6.64      4.36 o
  -1   9  15       11.73       15.03      4.88 o
   0   9  15        1.58        5.54      4.40 o
   1   9  15       12.01       12.00      4.90 o
   2   9  15        1.22        0.95      2.80 o
   3   9  15        0.95        3.39      3.03 o
   4   9  15        3.22        1.96      3.18 o
   5   9  15        4.11        7.10      7.13 o
  -3  10  15        0.94       -0.06      4.93 o
  -2  10  15        2.14       -4.63      4.70 o
  -1  10  15        4.84        0.90      4.93 o
   0  10  15        0.00       -0.79      4.71 o
   1  10  15        4.90        3.59      5.07 o
   2  10  15        2.15        0.30      5.08 o
   3  10  15        0.82        0.23      3.06 o
   0   0  16        8.93       10.17      4.96 o
   1   0  16       11.18       13.18      3.24 o
   2   0  16        0.66        2.69      3.12 o
   3   0  16        8.78       10.85      3.33 o
   4   0  16        1.03        0.28      3.21 o
   5   0  16       16.53       19.43      3.76 o
   6   0  16        0.10        2.11      3.50 o
   7   0  16       16.63       20.99      4.14 o
   8   0  16        7.27        8.78      4.08 o
   9   0  16        0.01        0.86      4.06 o
  -9   1  16        0.35        1.92      3.97 o
  -8   1  16        1.04       -0.66      3.98 o
  -7   1  16        1.79        4.45      3.50 o
  -6   1  16        0.72       -3.19      3.19 o
  -5   1  16        2.51       -2.12      3.49 o
  -4   1  16        4.05        2.86      3.16 o
  -3   1  16       14.23       15.74      3.44 o
  -2   1  16        2.27        1.69      4.16 o
  -1   1  16       60.00       73.86     13.91 o
   0   1  16        0.67        2.21      2.97 o
   1   1  16       59.14       59.29      4.58 o
   2   1  16        2.35       -0.62      2.91 o
   3   1  16       14.76       11.20      3.45 o
   4   1  16        3.91        3.54      3.62 o
   5   1  16        2.32        4.82      3.37 o
   6   1  16        0.74       -0.66      3.46 o
   7   1  16        1.80        0.10      3.96 o
   8   1  16        1.05       -0.53      4.10 o
   9   1  16        0.37        4.63      4.28 o
  -8   2  16        0.89        0.80      3.79 o
  -7   2  16       25.38       26.93      4.06 o
  -6   2  16        0.03       -1.14      4.26 o
  -5   2  16       35.24       39.01     11.68 o
  -4   2  16        4.46        1.24      2.99 o
  -3   2  16        9.57       11.21      4.32 o
  -2   2  16        3.36       -1.82      4.07 o
  -1   2  16        6.68        5.47      3.02 o
   0   2  16        0.01       -0.82      3.02 o
   1   2  16        6.75       10.97      3.34 o
   2   2  16        3.25        8.99      4.06 o
   3   2  16        9.90       11.52      5.01 o
   4   2  16        4.62       -1.07      3.11 o
   5   2  16       35.74       33.69      4.17 o
   6   2  16        0.04       -1.32      3.43 o
   7   2  16       25.10       31.76      5.37 o
   8   2  16        0.84        1.30      4.03 o
  -8   3  16        0.17       -4.35      7.77 o
  -7   3  16        1.47        4.99      3.31 o
  -6   3  16        1.29        3.84      3.20 o
  -5   3  16        1.43       -1.14      2.87 o
  -4   3  16        4.45        4.00      5.24 o
  -3   3  16       13.43       19.86      5.79 o
  -2   3  16        2.45        3.05      3.06 o
  -1   3  16       55.73       59.30      4.41 o
   0   3  16       71.05       82.19      4.88 o
   1   3  16       55.59       66.19      4.47 o
   2   3  16        2.22        2.82      3.03 o
   3   3  16       13.32       14.27      3.60 o
   4   3  16        4.67        2.86      3.24 o
   5   3  16        1.39        0.06      5.15 o
   6   3  16        1.26        0.95      3.61 o
   7   3  16        1.47       -4.10      4.10 o
   8   3  16        0.15        4.81      6.63 o
  -8   4  16        3.48        4.59      3.54 o
  -7   4  16        6.87        2.97      5.07 o
  -6   4  16        8.10       16.73      6.85 o
  -5   4  16       23.86       32.26      7.28 o
  -4   4  16        2.88        6.28      2.98 o
  -3   4  16       13.72       17.04      4.38 o
  -2   4  16        0.34        2.16      2.98 o
  -1   4  16        7.40        6.19      3.03 o
   0   4  16        6.64        9.88      4.18 o
   1   4  16        7.60        6.10      3.15 o
   2   4  16        0.40       -0.42      2.98 o
   3   4  16       13.50        7.60      3.59 o
   4   4  16        2.98        2.95      2.80 o
   5   4  16       23.56       23.68      3.44 o
   6   4  16        8.00        7.22      3.23 o
   7   4  16        6.94        8.62      3.59 o
   8   4  16        3.58       -0.93      3.54 o
  -7   5  16        1.38        0.81      7.33 o
  -6   5  16        2.79        2.84      6.55 o
  -5   5  16        2.16        8.51      3.13 o
  -4   5  16        0.16       -2.02      2.61 o
  -3   5  16        6.33        7.25      4.52 o
  -2   5  16        6.74        3.41      2.92 o
  -1   5  16       13.36       15.79      3.33 o
   0   5  16        9.84       11.46      3.17 o
   1   5  16       13.61       12.96      4.84 o
   2   5  16        6.60       14.01      3.30 o
   3   5  16        5.99        3.46      3.20 o
   4   5  16        0.18        3.93      2.89 o
   5   5  16        2.09        2.92      3.43 o
   6   5  16        2.76        1.17      4.05 o
   7   5  16        1.38       -0.25      3.94 o
  -7   6  16        4.28        6.40      7.52 o
  -6   6  16        7.88        6.43      6.99 o
  -5   6  16        4.40        2.25      6.61 o
  -4   6  16        5.38        6.49      6.80 o
  -3   6  16        1.51        4.46      6.27 o
  -2   6  16        0.64        2.04      2.80 o
  -1   6  16        0.09       -3.67      5.99 o
   0   6  16        0.21       -2.35      2.35 o
   1   6  16        0.10       -2.37      2.37 o
   2   6  16        0.71        1.46      2.66 o
   3   6  16        1.57       -2.81      3.52 o
   4   6  16        5.33        2.05      2.98 o
   5   6  16        4.24        3.62      3.09 o
   6   6  16        7.52        5.81      4.17 o
   7   6  16        4.21        1.86      3.53 o
  -6   7  16        1.46       -0.50      7.39 o
  -5   7  16        5.49        6.68      7.55 o
  -4   7  16        2.15        1.81      7.11 o
  -3   7  16        0.00       -6.58      6.58 o
  -2   7  16        7.89       10.23      6.24 o
  -1   7  16        8.15        8.37      4.28 o
   0   7  16       14.63       11.72      2.90 o
   1   7  16        8.43        4.67      2.95 o
   2   7  16        7.61       10.19      4.38 o
   3   7  16        0.00       -1.61      2.93 o
   4   7  16        1.97        1.20      3.07 o
   5   7  16        5.47        4.46      3.35 o
   6   7  16        1.49        4.77      4.40 o
  -4   8  16        3.31        5.02      7.46 o
  -3   8  16        0.26        7.02      7.52 o
  -2   8  16        0.20       -1.06      4.39 o
  -1   8  16        0.14       -0.84      4.53 o
   0   8  16        0.43        5.54      4.71 o
   1   8  16        0.15       -2.90      2.90 o
   2   8  16        0.18       -2.95      2.95 o
   3   8  16        0.26       -2.92      2.92 o
   4   8  16        3.12        4.76      3.38 o
  -2   9  16        6.39       10.21      5.02 o
  -1   9  16        1.25        2.45      4.86 o
   0   9  16        5.44       12.98      5.41 o
   1   9  16        1.23       -2.88      4.61 o
   2   9  16        6.36        6.39      8.56 o
   1   0  17        0.00        1.35      3.26 o
   2   0  17        1.08       -0.68      3.15 o
   3   0  17        0.46       -3.15      3.15 o
   4   0  17       11.83       17.30     10.56 o
   5   0  17        2.16       -1.62      3.52 o
   6   0  17       10.92        8.07      4.02 o
   7   0  17        0.10        3.13      4.04 o
  -7   1  17        0.84        1.05      3.77 o
  -6   1  17        1.52       -5.00      6.24 o
  -5   1  17        0.59        0.10      3.51 o
  -4   1  17        0.74       -0.97      3.33 o
  -3   1  17        1.75       -1.59      3.26 o
  -2   1  17       22.72       25.18      3.98 o
  -1   1  17        4.83        4.04      3.49 o
   0   1  17       22.02       24.57      3.98 o
   1   1  17        4.93        5.66      3.35 o
   2   1  17       23.16       24.17      3.85 o
   3   1  17        1.69       -1.21      3.30 o
   4   1  17        0.81        0.45      3.88 o
   5   1  17        0.62        1.46      3.70 o
   6   1  17        1.48        4.34      6.29 o
   7   1  17        0.82        1.04      4.08 o
  -7   2  17        2.96        4.79      4.80 o
  -6   2  17       18.63       27.83      4.14 o
  -5   2  17        0.46       -0.46      3.43 o
  -4   2  17        9.54       13.81      4.57 o
  -3   2  17        0.13        1.19      3.28 o
  -2   2  17        2.31        1.47      3.34 o
  -1   2  17        2.46       -3.37      3.37 o
   0   2  17        0.22        1.57      3.29 o
   1   2  17        2.42       11.21      3.68 o
   2   2  17        2.42        6.35      3.34 o
   3   2  17        0.11        0.25      3.35 o
   4   2  17        9.51        4.21      5.69 o
   5   2  17        0.45       -0.44      3.72 o
   6   2  17       18.39       16.41      4.40 o
   7   2  17        3.00       -1.48      4.11 o
  -7   3  17        0.58       -1.08      4.79 o
  -6   3  17        0.03       -3.29      3.29 o
  -5   3  17        4.64        9.32      8.88 o
  -4   3  17        0.30        0.55      3.41 o
  -3   3  17        7.39        5.92      3.44 o
  -2   3  17       22.96       22.80      3.87 o
  -1   3  17        4.21       -1.26      3.31 o
   0   3  17       59.74       67.89      4.89 o
   1   3  17        3.94        6.54      3.48 o
   2   3  17       22.16       24.85      5.99 o
   3   3  17        7.60        6.95      3.76 o
   4   3  17        0.33       -2.52      3.52 o
   5   3  17        4.75       12.96      4.18 o
   6   3  17        0.03       -1.26      5.94 o
   7   3  17        0.56        3.12      4.18 o
  -6   4  17        9.37       11.31      3.67 o
  -5   4  17        8.19       12.02      5.26 o
  -4   4  17        8.36       10.02      3.57 o
  -3   4  17        2.28       -0.75      3.03 o
  -2   4  17        4.70        5.42      8.61 o
  -1   4  17        2.32       11.14      3.47 o
   0   4  17       11.72       11.28      3.65 o
   1   4  17        2.24        3.94      3.31 o
   2   4  17        4.74        5.54      3.57 o
   3   4  17        2.16       -2.44      7.24 o
   4   4  17        8.24        8.35      3.92 o
   5   4  17        8.26       11.52      5.10 o
   6   4  17        9.31        3.73      4.12 o
  -5   5  17        1.73        4.65      6.83 o
  -4   5  17        3.20        4.62      3.37 o
  -3   5  17        0.49        2.89      7.72 o
  -2   5  17       11.30       13.15      3.62 o
  -1   5  17       16.59       25.59      7.55 o
   0   5  17       14.03       16.70      7.11 o
   1   5  17       16.13       15.61      3.66 o
   2   5  17       11.35       13.35      3.79 o
   3   5  17        0.53        5.37      3.80 o
   4   5  17        3.01        1.35      5.01 o
   5   5  17        1.73        8.00      4.11 o
  -4   6  17        5.58        7.67      6.77 o
  -3   6  17        3.48        0.56      6.49 o
  -2   6  17        0.14       -1.00      6.89 o
  -1   6  17        0.33       -3.50      6.18 o
   0   6  17        0.71       -1.90      7.30 o
   1   6  17        0.32        3.73      3.33 o
   2   6  17        0.14        8.29      3.57 o
   3   6  17        3.58        0.92      3.54 o
   4   6  17        5.42        3.49      3.84 o
  -3   7  17        3.31        1.87      7.27 o
  -2   7  17        0.97        9.95      7.30 o
  -1   7  17       18.51       12.35      7.46 o
   0   7  17        3.21        2.95      3.29 o
   1   7  17       18.75       27.91      4.06 o
   2   7  17        0.98        2.09      3.53 o
   3   7  17        3.06        7.98      3.84 o
   0   0  18        0.04       -3.24      5.12 o
   1   0  18        0.00       -3.49      3.49 o
   2   0  18        0.01        0.60      4.20 o
   3   0  18        0.08        2.36      3.78 o
   4   0  18        3.56        2.75      3.93 o
   5   0  18       14.71       20.27      4.53 o
  -5   1  18        0.41       -0.58      3.82 o
  -4   1  18        0.43       -0.46      3.83 o
  -3   1  18       12.79        5.13      3.84 o
  -2   1  18        0.27       -1.86      3.64 o
  -1   1  18       10.99       17.89      4.07 o
   0   1  18        1.44        2.33      3.82 o
   1   1  18       10.86       15.28      3.95 o
   2   1  18        0.26        3.38      3.86 o
   3   1  18       12.78       21.03      4.23 o
   4   1  18        0.44        2.03      5.51 o
   5   1  18        0.48        1.51      4.05 o
  -5   2  18        6.10        5.27      3.91 o
  -4   2  18        0.17        1.09      3.66 o
  -3   2  18        1.60        1.13      3.68 o
  -2   2  18        1.54        2.14      3.74 o
  -1   2  18        0.49       -0.79      3.61 o
   0   2  18        1.01        6.56      6.01 o
   1   2  18        0.45        3.78      3.72 o
   2   2  18        1.54        2.98      3.78 o
   3   2  18        1.62        0.00      3.63 o
   4   2  18        0.16       -0.42      3.81 o
   5   2  18        5.94        8.37      4.30 o
  -4   3  18        1.78       -0.04      3.69 o
  -3   3  18        0.98       -1.53      3.59 o
  -2   3  18        1.53        1.01      3.68 o
  -1   3  18       16.50       19.07      4.14 o
   0   3  18        1.80        9.57      7.89 o
   1   3  18       16.25       27.70      4.35 o
   2   3  18        1.64       -0.80      3.68 o
   3   3  18        1.16       -0.16      3.78 o
   4   3  18        1.81       -1.88      3.84 o
  -3   4  18        0.97       -3.47      3.47 o
  -2   4  18        3.66        3.42      4.24 o
  -1   4  18        1.16        0.81      4.76 o
   0   4  18        7.60       11.16      3.96 o
   1   4  18        1.16        2.57      3.64 o
   2   4  18        3.58        0.03      3.63 o
   3   4  18        1.02        2.72      3.82 o
  -2   5  18        0.24       -4.59      8.50 o
  -1   5  18       12.43       10.80      3.93 o
   0   5  18       22.09       22.63      4.37 o
   1   5  18       12.45       19.49      4.06 o
   2   5  18        0.31        3.95      3.80 o
   1   0  19        1.31       -2.13      3.98 o
   0   1  19        8.16       10.51      4.49 o
 
